# Supplementary material for: Transcription factor binding sites are highly enriched within microRNA precursor sequences
Source: Biol Direct. 2011 Dec 2;6:61. doi: 10.1186/1745-6150-6-61 (PMC3240832; doi:10.1186/1745-6150-6-61)
Supplement: Additional file 1 — Spreadsheet containing a list of all human pre-miRs that contain high-confidence conserved TFBS motifs (z-score ≥ 2.33) (sheet 1) and a list of TRANSFAC transcription factors that bind these TFBS motifs (sheet 2). [file 1745-6150-6-61-S1.XLSX]

## Sheet: miRNA_TFBS
No	ID	Accession	Chromosome	Strand	Start	End	Associated TFBS
1	hsa-mir-200b	MI0000342	1	+	1092347	1092441	V$OCT1_03
2	hsa-mir-200a	MI0000737	1	+	1093106	1093195	V$PPARG_01
3	hsa-mir-30e	MI0000749	1	+	40992614	40992705	V$FREAC2_01
4	hsa-mir-30c-1	MI0000736	1	+	40995543	40995631	V$LUN1_01,V$FOXO4_02,V$FOXO1_02
5	hsa-mir-186	MI0000483	1	-	71305902	71305987	V$MEF2_03,V$CEBP_01
6	hsa-mir-760	MI0005567	1	+	94084976	94085055	V$TAXCREB_01,V$FREAC3_01
7	hsa-mir-137	MI0000454	1	-	98284214	98284315	V$RFX1_02,V$TAL1ALPHAE47_01,V$CART1_01,V$HTF_01
8	hsa-mir-9-1	MI0000466	1	-	154656757	154656845	V$MEF2_01,V$IRF2_01,V$EVI1_01
9	hsa-mir-214	MI0000290	1	-	170374561	170374670	V$TCF11_01,V$AREB6_02
10	hsa-mir-29b-2	MI0000107	1	-	206042411	206042491	V$BRN2_01
11	hsa-mir-664	MI0006442	1	-	218440503	218440584	V$POU3F2_01,V$EVI1_04
12	hsa-mir-216a	MI0000292	2	-	56069589	56069698	V$AP4_Q6
13	hsa-mir-10b	MI0000267	2	+	176723277	176723386	V$RSRFC4_01
14	hsa-mir-1244	MI0006379	2	+	232286268	232286352	V$SREBP1_02,V$FOXD3_01,V$NKX22_01
15	hsa-mir-1471	MI0007076	2	-	232465196	232465252	V$AP4_01
16	hsa-mir-138-1	MI0000476	3	+	44130708	44130806	V$MYB_Q6,V$NFY_C
17	hsa-mir-564	MI0003570	3	+	44878384	44878477	V$YY1_02
18	hsa-mir-425	MI0001448	3	-	49032585	49032671	V$IK1_01
19	hsa-mir-568	MI0003574	3	-	115518012	115518106	V$HAND1E47_01,V$RP58_01,V$POU3F2_01
20	hsa-mir-16-2	MI0000115	3	+	161605227	161605307	V$FOXJ2_02
21	hsa-mir-551b	MI0003575	3	+	169752336	169752431	V$RP58_01,V$COMP1_01
22	hsa-mir-572	MI0003579	4	+	10979549	10979643	V$STAT3_01,V$NRF2_01
23	hsa-mir-218-1	MI0000294	4	+	20138996	20139105	V$PPARA_01,V$PAX2_01,V$OCT1_06
24	hsa-mir-449a	MI0001648	5	-	54502117	54502207	V$SOX5_01
25	hsa-mir-9-2	MI0000467	5	-	87998427	87998513	V$CDPCR3_01,V$IRF2_01,V$EVI1_01
26	hsa-mir-1244	MI0006379	5	+	118338180	118338264	V$SREBP1_02,V$NKX22_01
27	hsa-mir-145	MI0000461	5	+	148790402	148790489	V$PAX3_01,V$E2F_01
28	hsa-mir-218-2	MI0000295	5	-	168127729	168127838	V$HAND1E47_01,V$NRSF_01,V$RFX1_02,V$NFKAPPAB_01,V$CREL_01,V$GCNF_01,V$RORA1_01
29	hsa-mir-30a	MI0000088	6	-	72169975	72170045	V$FREAC2_01,V$FOXO1_02
30	hsa-mir-2113	MI0003939	6	+	98579128	98579218	V$OCT1_06
31	hsa-mir-339	MI0000815	7	-	1029095	1029188	V$ZID_01
32	hsa-mir-489	MI0003124	7	-	92951184	92951267	V$PAX3_01
33	hsa-mir-25	MI0000082	7	-	99529119	99529202	V$CHOP_01
34	hsa-mir-106b	MI0000734	7	-	99529552	99529633	V$GR_Q6,V$GATA1_02
35	hsa-mir-592	MI0003604	7	-	126485378	126485474	V$E4BP4_01,V$CREB_01,V$CREBP1_01,V$CEBPB_02,V$CREBP1_Q2,V$HLF_01,V$CREB_02,V$ARNT_02,V$MAX_01,V$SREBP1_01
36	hsa-mir-183	MI0000273	7	-	129201981	129202090	V$HNF1_C
37	hsa-mir-29b-1	MI0000105	7	-	130212758	130212838	V$BRN2_01
38	hsa-mir-671	MI0003760	7	+	150566440	150566557	V$MYB_Q6
39	hsa-mir-153-2	MI0000464	7	-	157059789	157059875	V$TCF11MAFG_01,V$OCT1_02
40	hsa-mir-124-1	MI0000443	8	-	9798308	9798392	V$NKX25_02
41	hsa-mir-383	MI0000791	8	-	14755318	14755390	V$HNF1_C,V$ATF6_01,V$POU6F1_01
42	hsa-mir-124-2	MI0000444	8	+	65454260	65454368	V$CDC5_01,V$NKX25_02
43	hsa-mir-2053	MI0010487	8	+	113724898	113724988	V$LHX3_01,V$FREAC4_01,V$FREAC3_01
44	hsa-mir-30b	MI0000441	8	-	135881945	135882032	V$CREB_Q2,V$FOXO1_02,V$FOXO4_02,V$FOXO1_02
45	hsa-mir-31	MI0000089	9	-	21502114	21502184	V$SRF_01
46	hsa-mir-873	MI0005564	9	-	28878877	28878953	V$STAT3_01,V$IK3_01,V$IK1_01
47	hsa-mir-7-1	MI0000263	9	-	85774483	85774592	V$GFI1_01,V$PPARA_01
48	hsa-mir-23b	MI0000439	9	+	96887311	96887407	V$RFX1_01
49	hsa-mir-27b	MI0000440	9	+	96887548	96887644	V$GFI1_01
50	hsa-mir-455	MI0003513	9	+	116011535	116011630	V$GCNF_01
51	hsa-mir-219-2	MI0000740	9	-	130194718	130194814	V$SEF1_C
52	hsa-mir-1287	MI0006349	10	-	100144965	100145054	V$P300_01,V$OLF1_01,V$GFI1_01
53	hsa-mir-202	MI0003130	10	-	134911006	134911115	V$NFAT_Q6
54	hsa-mir-194-2	MI0000732	11	-	64415403	64415487	V$GATA1_05
55	hsa-mir-139	MI0000261	11	-	72003755	72003822	V$ARNT_01
56	hsa-mir-34b	MI0000742	11	+	110888873	110888956	V$CHX10_01
57	hsa-mir-34c	MI0000743	11	+	110889374	110889450	V$HNF1_01
58	hsa-mir-125b-1	MI0000446	11	-	121475675	121475762	V$FOXO1_02
59	hsa-mir-200c	MI0000650	12	+	6943123	6943190	V$OCT1_03
60	hsa-mir-1244	MI0006379	12	-	9283330	9283414	V$NKX22_01
61	hsa-mir-1244	MI0006379	12	+	12156153	12156237	V$NKX22_01
62	hsa-mir-1178	MI0006271	12	-	118635822	118635912	V$SREBP1_01
63	hsa-mir-19a	MI0000073	13	+	90801146	90801227	V$OCT1_04,V$OCT1_04,V$OCT1_04
64	hsa-mir-92a-1	MI0000093	13	+	90801569	90801646	V$CHOP_01,V$P53_01
65	hsa-mir-770	MI0005118	14	+	100388480	100388577	V$MYCMAX_03,V$ARNT_02,V$NMYC_01,V$MYCMAX_02,V$USF_01,V$MYCMAX_03,V$XBP1_01,V$USF_Q6,V$XBP1_01,V$ATF6_01
66	hsa-mir-433	MI0001723	14	+	100417976	100418068	V$GR_Q6
67	hsa-mir-411	MI0003675	14	+	100559415	100559510	V$ATF_01
68	hsa-mir-329-1	MI0001725	14	+	100562875	100562954	V$NRF2_01,V$EVI1_04
69	hsa-mir-494	MI0003134	14	+	100565724	100565804	V$FAC1_01,V$EVI1_02
70	hsa-mir-543	MI0005565	14	+	100568077	100568154	V$CREB_02,V$PAX3_01
71	hsa-mir-495	MI0003135	14	+	100569845	100569926	V$PAX3_01
72	hsa-mir-376c	MI0000776	14	+	100575780	100575845	V$OCT1_02,V$FREAC7_01,V$CDC5_01
73	hsa-mir-654	MI0003676	14	+	100576309	100576389	V$NCX_01,V$YY1_01
74	hsa-mir-376b	MI0002466	14	+	100576526	100576625	V$SRF_Q6,V$OCT1_02
75	hsa-mir-381	MI0000789	14	+	100582010	100582084	V$SOX5_01,V$FREAC3_01
76	hsa-mir-382	MI0000790	14	+	100590396	100590471	V$IRF2_01
77	hsa-mir-154	MI0000480	14	+	100595845	100595928	V$STAT5A_02,V$PAX3_01,V$RORA2_01,V$RORA1_01
78	hsa-mir-377	MI0000785	14	+	100598140	100598208	V$CDC5_01
79	hsa-mir-184	MI0000481	15	+	77289185	77289268	V$LMO2COM_02
80	hsa-mir-9-3	MI0000468	15	+	87712252	87712341	V$MYCMAX_03,V$NMYC_01,V$USF_C,V$PAX5_02,V$IRF2_01
81	hsa-mir-484	MI0002468	16	+	15644652	15644730	V$PAX3_01
82	hsa-mir-138-2	MI0000455	16	+	55449931	55450014	V$MRF2_01
83	hsa-mir-140	MI0000456	16	+	68524485	68524584	V$E4BP4_01,V$HLF_01,V$CREBP1_01
84	hsa-mir-195	MI0000489	17	-	6861658	6861744	V$ZID_01
85	hsa-mir-324	MI0000813	17	-	7067340	7067422	V$NRSF_01,V$LMO2COM_01
86	hsa-mir-10a	MI0000266	17	-	44012199	44012308	V$FREAC7_01,V$FREAC2_01
87	hsa-mir-196a-1	MI0000238	17	-	44064851	44064920	V$FAC1_01
88	hsa-mir-142	MI0000458	17	-	53763592	53763678	V$SREBP1_02,V$PAX6_01
89	hsa-mir-338	MI0000814	17	-	76714278	76714344	V$ZID_01
90	hsa-mir-122	MI0000442	18	+	54269286	54269370	V$PAX3_01
91	hsa-mir-7-3	MI0000265	19	+	4721682	4721791	V$GFI1_01
92	hsa-mir-220b	MI0005529	19	+	6446959	6447045	V$ZID_01
93	hsa-mir-769	MI0003834	19	+	51214030	51214147	V$SEF1_C
94	hsa-mir-125a	MI0000469	19	+	56888319	56888404	V$PPARG_02,V$MEIS1AHOXA9_01,V$PPARG_03
95	hsa-mir-935	MI0005757	19	+	59177373	59177463	V$NCX_01
96	hsa-mir-103-2	MI0000108	20	+	3846141	3846218	V$ER_Q6
97	hsa-mir-103-2-as	MI0007262	20	-	3846149	3846210	V$ER_Q6
98	hsa-mir-296	MI0000747	20	-	56826065	56826144	V$MAZR_01
99	hsa-mir-133a-2	MI0000451	20	+	60572564	60572665	V$CDPCR3HD_01
100	hsa-mir-124-3	MI0000445	20	+	61280297	61280383	V$NKX25_02,V$E2F_01
101	hsa-mir-99a	MI0000101	21	+	16833280	16833360	V$POU3F2_02
102	hsa-mir-1306	MI0006443	22	+	18453581	18453665	V$CART1_01
103	hsa-mir-301b	MI0005568	22	+	20337270	20337347	V$LUN1_01
104	hsa-mir-658	MI0003682	22	-	36570225	36570324	V$RFX1_02,V$RFX1_02
105	hsa-let-7b	MI0000063	22	+	44888230	44888312	V$STAT3_01
106	hsa-mir-221	MI0000298	X	-	45490529	45490638	V$MEIS1BHOXA9_02
107	hsa-mir-222	MI0000299	X	-	45491365	45491474	V$BRN2_01
108	hsa-mir-362	MI0000762	X	+	49660312	49660376	V$ARP1_01,V$BRACH_01
109	hsa-mir-502	MI0003186	X	+	49665946	49666031	V$AREB6_03
110	hsa-mir-98	MI0000100	X	-	53599909	53600027	V$MRF2_01
111	hsa-mir-384	MI0001145	X	-	76056092	76056179	V$FOXO1_02
112	hsa-mir-1264	MI0003758	X	+	113793386	113793454	V$E47_02
113	hsa-mir-92a-2	MI0000094	X	-	133131234	133131308	V$CHOP_01
114	hsa-mir-19b-2	MI0000075	X	-	133131367	133131462	V$OCT1_04
115	hsa-mir-18b	MI0001518	X	-	133131737	133131807	V$MSX1_01
116	hsa-mir-542	MI0003686	X	-	133503037	133503133	V$MEIS1BHOXA9_02,V$MEIS1AHOXA9_01
117	hsa-mir-503	MI0003188	X	-	133508024	133508094	V$FREAC2_01,V$MIF1_01
118	hsa-mir-424	MI0001446	X	-	133508310	133508407	V$CHOP_01

## Sheet: TFBS_TF
TFBS ID	TFBS accession	Associated TF	SwissProt accession
V$AP4_01	M00005	AP-4	Q01664
V$AP4_Q6	M00176	AP-4	Q01664
V$AREB6_02	M00413	AREB6	Q13088
V$AREB6_03	M00414	AREB6	Q13088
V$ARNT_01	M00236	Arnt	P27540, P53762, P41739
V$ARNT_02	M00539	Arnt	P27540, P53762, P41739
V$ARP1_01	M00155	ARP-1	P24468
V$ATF6_01	M00483	ATF6	P18850
V$ATF_01	M00017	ATF	N
V$BRACH_01	M00150	Brachyury	P20293
V$BRN2_01	M00145	POU3F2	P20265, N
V$CART1_01	M00416	Cart-1	Q15699, Q63087, N
V$CDC5_01	M00478	Cdc5	Q99974
V$CDPCR3HD_01	M00106	CUTL1	P39880
V$CEBPB_02	M00117	C/EBPbeta	P28033, P21272, P17676
V$CEBP_01	M00159	C/EBPalpha	P53566, P49715, P05554
V$CHOP_01	M00249	C/EBPalpha, CHOP-10	P53566, P49715, P05554, P35639, P35638
V$CHX10_01	M00437	Chx10	Q61412, P58304
V$COMP1_01	M00057	COMP1	N
V$CREBP1_01	M00040	ATF-2	P15336
V$CREBP1_Q2	M00179	ATF-2, CRE-BP1	P15336, N
V$CREB_01	M00039	CREB, deltaCREB	P16220, P15337, Q01147, P15337, P16220, Q01147
V$CREB_02	M00113	CREB, deltaCREB	P16220, P15337, Q01147, P15337, P16220, Q01147
V$CREB_Q2	M00177	CREB	P16220, P15337, Q01147
V$CREL_01	M00053	c-Rel	Q04864, P15307
V$E2F_01	M00024	E2F, E2F-1	N, Q61501
V$E47_02	M00071	E47	N
V$E4BP4_01	M00045	E4BP4	N
V$ER_Q6	M00191	ER-alpha	P06211, P19785, P03372
V$EVI1_01	M00078	Evi-1	P14404
V$EVI1_02	M00079	Evi-1	P14404
V$EVI1_04	M00081	Evi-1	P14404
V$FAC1_01	M00456	FAC1	Q12830
V$FOXJ2_02	M00423	FOXJ2, FOXJ2 (long isoform)	Q9ES18, Q9P0K8
V$FOXO1_02	M00474	FOXO1, FOXO1a	Q9WVH5, Q12778
V$FOXO4_02	M00476	FOXO4	P98177, Q9WVH3
V$FREAC2_01	M00290	FOXF2	Q12947
V$FREAC3_01	M00291	FOXC1	Q12948
V$FREAC4_01	M00292	FOXD1	Q16676
V$FREAC7_01	M00293	FOXL1	Q12952
V$GATA1_02	M00126	GATA-1	P17679, P15976
V$GATA1_05	M00346	GATA-1	P17679, P15976
V$GCNF_01	M00526	GCNF, GCNF-1, GCNF-2	Q64249, Q15406, Q15406
V$GFI1_01	M00250	Gfi-1	Q07120
V$GR_Q6	M00192	GR, GR-alpha, GR-beta	P06536, P06537, P04150, P04151
V$HLF_01	M00260	Hlf	Q16534
V$HNF1_01	M00132	HNF-1, HNF-1A	P15257, P20823, P22361
V$HNF1_C	M00206	HNF-1, HNF-1A	P15257, P20823, P22361
V$HTF_01	M00538	HTF	Q9R1S4
V$IK1_01	M00086	Ik-1	N
V$IK3_01	M00088	Ik-3	N
V$IRF2_01	M00063	IRF-2	P23906
V$LHX3_01	M00510	LHX3a, LHX3b, Lhx3a, Lhx3b	P50481, Q9UBR4, Q9UBR4, P50481
V$LMO2COM_01	M00277	Lmo2	P25791, P25801
V$LMO2COM_02	M00278	Lmo2	P25791, P25801
V$LUN1_01	M00480	LUN-1	Q9NS56
V$MAX_01	M00119	Max1	P25912
V$MAZR_01	M00491	MAZR	Q9JMG9, Q9UDU0
V$MEF2_01	M00006	MEF-2, MEF-2A, aMEF-2	Q60929, N, Q02078
V$MEF2_03	M00232	MEF-2A, aMEF-2	Q60929, Q02078
V$MEIS1AHOXA9_01	M00420	HOXA9, HOXA9B, Meis-1, Meis-1a	P09631, P31269, O00470, Q60954
V$MEIS1BHOXA9_02	M00421	HOXA9, HOXA9B, Meis-1, Meis-1b	P09631, P31269, O00470, Q60954
V$MRF2_01	M00454	MRF-2	Q14865
V$MSX1_01	M00394	Msx-1	P13297
V$MYB_Q6	M00183	c-Myb	P10242, P06876
V$MYCMAX_02	M00123	Max1, c-Myc	P01106, P09416, P01108, P25912
V$MYCMAX_03	M00615	Max, c-Myc	P01106, P09416, P01108, P28574, P52164, P25912
V$NCX_01	M00484	NCX, Ncx	Q9UQ48, Q61663
V$NFAT_Q6	M00302	NF-AT, NF-AT1, NF-AT2, NF-AT3, NF-AT4	N, N, Q60591, Q13469, O95644, O88942, Q14934, Q12968, P97305
V$NFKAPPAB_01	M00054	NF-kappaB, NF-kappaB1, RelA	N, N, N, P19838, Q04206
V$NFY_C	M00209	CBF(2), CBF-A, CBF-B, CP1A, NF-Y, NF-YA, NF-YB	N, P22569, P18576, P25208, N, P23708, P23708, P23511, P22569
V$NKX22_01	M00485	Nkx2-2	P42586, O95096
V$NKX25_02	M00241	Nkx2-5	P97335
V$NMYC_01	M00055	N-Myc	P03966
V$NRF2_01	M00108	NRF-2	N
V$NRSF_01	M00256	NRSF form 1, NRSF form 2	N, N
V$OCT1_02	M00136	POU2F1, POU2F1a	P14859, P31503, P25425
V$OCT1_03	M00137	POU2F1, POU2F1a	P14859, P31503, P25425
V$OCT1_04	M00138	POU2F1, POU2F1a	P14859, P31503, P25425
V$OCT1_06	M00162	POU2F1, POU2F1a	P14859, P31503, P25425
V$P53_01	M00034	p53	P04637, P02340
V$PAX2_01	M00098	Pax-2, Pax-2a	Q02962, P32114
V$PAX3_01	M00360	Pax-3	P24610
V$PAX6_01	M00097	Pax-6	P32117, P26367
V$POU3F2_01	M00463	POU3F2, POU3F2 (N-Oct-5a), POU3F2 (N-Oct-5b)	P20265, N, N, P20265, P20265
V$POU3F2_02	M00464	POU3F2, POU3F2 (N-Oct-5a), POU3F2 (N-Oct-5b)	P20265, N, N, P20265, P20265
V$PPARA_01	M00242	PPAR-alpha	P23204, P37230
V$PPARG_01	M00512	PPAR-gamma1, PPAR-gamma2	P37238, N, Q15832
V$PPARG_02	M00515	PPAR-gamma1, PPAR-gamma2	P37238, N, Q15832
V$PPARG_03	M00528	PPAR-gamma1, PPAR-gamma2	P37238, N, Q15832
V$RFX1_01	M00280	RFX1	P48377, P22670
V$RFX1_02	M00281	RFX1	P48377, P22670
V$RORA1_01	M00156	RORalpha1	P35397
V$RORA2_01	M00157	RORalpha2	P35398
V$RSRFC4_01	M00026	RSRFC4	N
V$SEF1_C	M00214	SEF-1 (1)	N
V$SOX5_01	M00042	Sox5	P35710
V$SREBP1_01	M00220	SREBP-1a, SREBP-1b, SREBP-1c	P36956, N, N, N
V$SRF_01	M00152	SRF, SRF (504 AA)	P11831, N, Q9JM73
V$SRF_Q6	M00186	SRF, SRF (504 AA)	P11831, N, Q9JM73
V$STAT3_01	M00225	STAT3	P40763, P42227
V$TAXCREB_01	M00114	CREB, deltaCREB	P16220, P15337, Q01147, P15337, P16220, Q01147
V$TCF11MAFG_01	M00284	LCR-F1	Q14494
V$USF_01	M00121	USF-1, USF1	O35410, Q61069, P22415
V$USF_Q6	M00187	USF-1, USF-1:USF-2, USF1, USF2	O35410, Q61069, N, P22415, Q63665
V$XBP1_01	M00251	XBP-1	P17861
V$YY1_01	M00059	YY1	Q00899, P25490
V$YY1_02	M00069	YY1	Q00899, P25490
V$ZID_01	M00085	ZID	Q15916
