# Supplementary material for: Transcription factor binding sites are highly enriched within microRNA precursor sequences
Source: Biol Direct. 2011 Dec 2;6:61. doi: 10.1186/1745-6150-6-61 (PMC3240832; doi:10.1186/1745-6150-6-61)
Supplement: Additional file 2 — File showing the location of each high-confidence conserved TFBS (z-score ≥ 2.33) on each pre-miR sequence. Positions of miRBase-annotated mature miRNA sequences (OOOO....) and miRNA* sequences (NNNNN....) are indicated within each pre-miR. [file 1745-6150-6-61-S2.TXT]

Locations of mature miRNAs are indicated by OOOOOO...., miR* by NNNNNN....

>>> 1	hsa-mir-200b	MI0000342	+	1	1092347	1092441	95	57:78,	21:42,	V$OCT1_03	22/95(23.16)	22/95(23.16)	13/95(13.68)	13/22(59.09)	0/22(0.00)	13/13(100.00)	100.00	0/13(0.00)	0.00

>-------------------NNNNNNNNNNNNNNNNNNNNNN--------------OOOOOOOOOOOOOOOOOOOOOO---------------->      pre-miR
-----------------------------------------------------------------TTTTTTTTTTTTT-----------------      TFBS

-----------------------------------------------------------------XXXXXXXXXXXXX-----------------      V$OCT1_03	13/13(100.00)	0/13(0.00)


>>> 2	hsa-mir-200a	MI0000737	+	1	1093106	1093195	90	54:75,	16:37,	V$PPARG_01	22/90(24.44)	22/90(24.44)	21/90(23.33)	7/22(31.82)	0/22(0.00)	7/21(33.33)	33.33	0/21(0.00)	0.00

>--------------NNNNNNNNNNNNNNNNNNNNNN----------------OOOOOOOOOOOOOOOOOOOOOO-------------->      pre-miR
--------------------------------------------------------------------TTTTTTTTTTTTTTTTTTTTT-      TFBS

--------------------------------------------------------------------XXXXXXXXXXXXXXXXXXXXX-      V$PPARG_01	7/21(33.33)	0/21(0.00)


>>> 3	hsa-mir-30e	MI0000749	+	1	40992614	40992705	92	17:38,	59:80,	V$FREAC2_01	22/92(23.91)	22/92(23.91)	16/92(17.39)	0/22(0.00)	14/22(63.64)	0/16(0.00)	0.00	14/16(87.50)	87.50

>---------------OOOOOOOOOOOOOOOOOOOOOO--------------------NNNNNNNNNNNNNNNNNNNNNN----------->      pre-miR
------------------------------------------------------------------TTTTTTTTTTTTTTTT----------      TFBS

------------------------------------------------------------------YYYYYYYYYYYYYYYY----------      V$FREAC2_01	0/16(0.00)	14/16(87.50)


>>> 4	hsa-mir-30c-1	MI0000736	+	1	40995543	40995631	89	17:39,	56:77,	V$LUN1_01,V$FOXO4_02,V$FOXO1_02	23/89(25.84)	22/89(24.72)	31/89(34.83)	0/23(0.00)	20/22(90.91)	0/31(0.00)	0.00,0.00,0.00	20/31(64.52)	35.29,100.00,100.00

>---------------OOOOOOOOOOOOOOOOOOOOOOO----------------NNNNNNNNNNNNNNNNNNNNNN----------->      pre-miR
--------------------------------------------TTTTTTTTTTTTTTTTT--TTTTTTTTTTTTTT------------      TFBS

--------------------------------------------YYYYYYYYYYYYYYYYY----------------------------      V$LUN1_01	0/17(0.00)	6/17(35.29)
---------------------------------------------------------------XXXXXXXXXXXXXX------------      V$FOXO4_02	0/14(0.00)	14/14(100.00)
---------------------------------------------------------------XXXXXXXXXXXXXX------------      V$FOXO1_02	0/14(0.00)	14/14(100.00)


>>> 5	hsa-mir-186	MI0000483	-	1	71305902	71305987	86	15:36,	54:75,	V$MEF2_03,V$CEBP_01	22/86(25.58)	22/86(25.58)	35/86(40.70)	6/22(27.27)	8/22(36.36)	6/35(17.14)	0.00,46.15	8/35(22.86)	36.36,0.00

<----------NNNNNNNNNNNNNNNNNNNNNN-----------------OOOOOOOOOOOOOOOOOOOOOO-------------<      pre-miR
-------------------------TTTTTTTTTTTTTTTTTTTTTT-------------------TTTTTTTTTTTTT-------      TFBS

-------------------------YYYYYYYYYYYYYYYYYYYYYY---------------------------------------      V$MEF2_03	0/22(0.00)	8/22(36.36)
------------------------------------------------------------------YYYYYYYYYYYYY-------      V$CEBP_01	6/13(46.15)	0/13(0.00)


>>> 6	hsa-mir-760	MI0005567	+	1	94084976	94085055	80	49:68,	.	V$TAXCREB_01	20/80(25.00)	0/80(0.00)	15/80(18.75)	0/20(0.00)	8/0(0.00)	0/15(0.00)	0.00	8/15(53.33)	0.00

>-----------------------------------------------OOOOOOOOOOOOOOOOOOOO----------->      pre-miR
TTTTTTTTTTTTTTT-----------------------------------------------------------------      TFBS

YYYYYYYYYYYYYYY-----------------------------------------------------------------      V$TAXCREB_01	0/15(0.00)	0/15(0.00)


>>> 7	hsa-mir-137	MI0000454	-	1	98284214	98284315	102	59:81,	.	V$CART1_01,V$HTF_01	23/102(22.55)	0/102(0.00)	42/102(41.18)	0/23(0.00)	8/0(0.00)	0/42(0.00)	0.00,0.00	8/42(19.05)	0.00,0.00

<--------------------OOOOOOOOOOOOOOOOOOOOOOO---------------------------------------------------------<      pre-miR
----------------------------------------------TTTTTTTTTTTTTTTTTT--TTTTTTTTTTTTTTTTTTTTTTTT------------      TFBS

----------------------------------------------YYYYYYYYYYYYYYYYYY--------------------------------------      V$CART1_01	0/18(0.00)	0/18(0.00)
------------------------------------------------------------------YYYYYYYYYYYYYYYYYYYYYYYY------------      V$HTF_01	0/24(0.00)	0/24(0.00)


>>> 8	hsa-mir-9-1	MI0000466	-	1	154656757	154656845	89	16:38,	55:76,	V$MEF2_01,V$IRF2_01,V$EVI1_01	23/89(25.84)	22/89(24.72)	41/89(46.07)	13/23(56.52)	13/22(59.09)	13/41(31.71)	0.00,0.00,81.25	13/41(31.71)	25.00,100.00,0.00

<------------NNNNNNNNNNNNNNNNNNNNNN----------------OOOOOOOOOOOOOOOOOOOOOOO--------------<      pre-miR
-TTTTTTTTTTTTTTTTTTTTTTTTT-----------------------------------TTTTTTTTTTTTTTTT------------      TFBS

-XXXXXXXXXXXXXXXX------------------------------------------------------------------------      V$MEF2_01	0/16(0.00)	4/16(25.00)
-------------XXXXXXXXXXXXX---------------------------------------------------------------      V$IRF2_01	0/13(0.00)	13/13(100.00)
-------------------------------------------------------------YYYYYYYYYYYYYYYY------------      V$EVI1_01	13/16(81.25)	0/16(0.00)


>>> 9	hsa-mir-214	MI0000290	-	1	170374561	170374670	110	71:92,	30:51,	V$AREB6_02	22/110(20.00)	22/110(20.00)	12/110(10.91)	2/22(9.09)	0/22(0.00)	2/12(16.67)	16.67	0/12(0.00)	0.00

<-----------------OOOOOOOOOOOOOOOOOOOOOO-------------------NNNNNNNNNNNNNNNNNNNNNN----------------------------<      pre-miR
--------------------------------------TTTTTTTTTTTT------------------------------------------------------------      TFBS

--------------------------------------XXXXXXXXXXXX------------------------------------------------------------      V$AREB6_02	2/12(16.67)	0/12(0.00)


>>> 10	hsa-mir-29b-2	MI0000107	-	1	206042411	206042491	81	52:74,	11:32,	V$BRN2_01	23/81(28.40)	22/81(27.16)	16/81(19.75)	16/23(69.57)	0/22(0.00)	16/16(100.00)	100.00	0/16(0.00)	0.00

<------OOOOOOOOOOOOOOOOOOOOOOO-------------------NNNNNNNNNNNNNNNNNNNNNN---------<      pre-miR
----------TTTTTTTTTTTTTTTT-------------------------------------------------------      TFBS

----------XXXXXXXXXXXXXXXX-------------------------------------------------------      V$BRN2_01	16/16(100.00)	0/16(0.00)


>>> 11	hsa-mir-664	MI0006442	-	1	218440503	218440584	82	49:71,	11:34,	V$POU3F2_01,V$EVI1_04	23/82(28.05)	24/82(29.27)	29/82(35.37)	7/23(30.43)	14/24(58.33)	7/29(24.14)	50.00,0.00	14/29(48.28)	0.00,93.33

<----------OOOOOOOOOOOOOOOOOOOOOOO--------------NNNNNNNNNNNNNNNNNNNNNNNN---------<      pre-miR
---------------------------TTTTTTTTTTTTTT------TTTTTTTTTTTTTTT--------------------      TFBS

---------------------------YYYYYYYYYYYYYY-----------------------------------------      V$POU3F2_01	7/14(50.00)	0/14(0.00)
-----------------------------------------------XXXXXXXXXXXXXXX--------------------      V$EVI1_04	0/15(0.00)	14/15(93.33)


>>> 12	hsa-mir-216a	MI0000292	-	2	56069589	56069698	110	19:40,	.	V$AP4_Q6	22/110(20.00)	0/110(0.00)	10/110(9.09)	10/22(45.45)	14/0(0.00)	10/10(100.00)	100.00	14/10(140.00)	0.00

<---------------------------------------------------------------------OOOOOOOOOOOOOOOOOOOOOO-----------------<      pre-miR
------------------------------------------------------------------------------TTTTTTTTTT----------------------      TFBS

------------------------------------------------------------------------------XXXXXXXXXX----------------------      V$AP4_Q6	10/10(100.00)	0/10(0.00)


>>> 13	hsa-mir-10b	MI0000267	+	2	176723277	176723386	110	27:49,	66:87,	V$RSRFC4_01	23/110(20.91)	22/110(20.00)	16/110(14.55)	6/23(26.09)	0/22(0.00)	6/16(37.50)	37.50	0/16(0.00)	0.00

>-------------------------OOOOOOOOOOOOOOOOOOOOOOO----------------NNNNNNNNNNNNNNNNNNNNNN---------------------->      pre-miR
----------------TTTTTTTTTTTTTTTT------------------------------------------------------------------------------      TFBS

----------------XXXXXXXXXXXXXXXX------------------------------------------------------------------------------      V$RSRFC4_01	6/16(37.50)	0/16(0.00)


>>> 14	hsa-mir-1244	MI0006379	+	2	232286268	232286352	85	55:80,	.	V$NKX22_01	26/85(30.59)	0/85(0.00)	10/85(11.76)	8/26(30.77)	0/0(0.00)	8/10(80.00)	80.00	0/10(0.00)	0.00

>-----------------------------------------------------OOOOOOOOOOOOOOOOOOOOOOOOOO---->      pre-miR
----------------------------------------------------TTTTTTTTTT-----------------------      TFBS

----------------------------------------------------XXXXXXXXXX-----------------------      V$NKX22_01	8/10(80.00)	0/10(0.00)


>>> 15	hsa-mir-1471	MI0007076	-	2	232465196	232465252	57	1:22,	.	V$AP4_01	22/57(38.60)	0/57(0.00)	18/57(31.58)	0/22(0.00)	0/0(0.00)	0/18(0.00)	0.00	0/18(0.00)	0.00

<----------------------------------OOOOOOOOOOOOOOOOOOOOOO      pre-miR
------------TTTTTTTTTTTTTTTTTT---------------------------      TFBS

------------YYYYYYYYYYYYYYYYYY---------------------------      V$AP4_01	0/18(0.00)	0/18(0.00)


>>> 16	hsa-mir-138-1	MI0000476	+	3	44130708	44130806	99	23:45,	63:84,	V$MYB_Q6,V$NFY_C	23/99(23.23)	22/99(22.22)	17/99(17.17)	5/23(21.74)	0/22(0.00)	5/17(29.41)	50.00,14.29	0/17(0.00)	0.00,0.00

>---------------------OOOOOOOOOOOOOOOOOOOOOOO-----------------NNNNNNNNNNNNNNNNNNNNNN-------------->      pre-miR
----------------------------------------TTTTTTTTTTTTTTTTT------------------------------------------      TFBS

----------------------------------------YYYYYYYYYY-------------------------------------------------      V$MYB_Q6	5/10(50.00)	0/10(0.00)
-------------------------------------------YYYYYYYYYYYYYY------------------------------------------      V$NFY_C	2/14(14.29)	0/14(0.00)


>>> 17	hsa-mir-564	MI0003570	+	3	44878384	44878477	94	16:34,	.	V$YY1_02	19/94(20.21)	0/94(0.00)	20/94(21.28)	7/19(36.84)	0/0(0.00)	7/20(35.00)	35.00	0/20(0.00)	0.00

>--------------OOOOOOOOOOOOOOOOOOO----------------------------------------------------------->      pre-miR
---------------------------TTTTTTTTTTTTTTTTTTTT-----------------------------------------------      TFBS

---------------------------YYYYYYYYYYYYYYYYYYYY-----------------------------------------------      V$YY1_02	7/20(35.00)	0/20(0.00)


>>> 18	hsa-mir-425	MI0001448	-	3	49032585	49032671	87	14:36,	55:76,	V$IK1_01	23/87(26.44)	22/87(25.29)	13/87(14.94)	0/23(0.00)	12/22(54.55)	0/13(0.00)	0.00	12/13(92.31)	92.31

<----------NNNNNNNNNNNNNNNNNNNNNN------------------OOOOOOOOOOOOOOOOOOOOOOO------------<      pre-miR
---------------------TTTTTTTTTTTTT-----------------------------------------------------      TFBS

---------------------XXXXXXXXXXXXX-----------------------------------------------------      V$IK1_01	0/13(0.00)	12/13(92.31)


>>> 19	hsa-mir-568	MI0003574	-	3	115518012	115518106	95	16:35,	.	V$POU3F2_01	20/95(21.05)	0/95(0.00)	14/95(14.74)	14/20(70.00)	12/0(0.00)	14/14(100.00)	100.00	12/14(85.71)	0.00

<-----------------------------------------------------------OOOOOOOOOOOOOOOOOOOO--------------<      pre-miR
------------------------------------------------------------------TTTTTTTTTTTTTT---------------      TFBS

------------------------------------------------------------------YYYYYYYYYYYYYY---------------      V$POU3F2_01	14/14(100.00)	0/14(0.00)


>>> 20	hsa-mir-16-2	MI0000115	+	3	161605227	161605307	81	10:31,	53:74,	V$FOXJ2_02	22/81(27.16)	22/81(27.16)	14/81(17.28)	0/22(0.00)	13/22(59.09)	0/14(0.00)	0.00	13/14(92.86)	92.86

>--------OOOOOOOOOOOOOOOOOOOOOO---------------------NNNNNNNNNNNNNNNNNNNNNN------>      pre-miR
---------------------------------------------------TTTTTTTTTTTTTT----------------      TFBS

---------------------------------------------------YYYYYYYYYYYYYY----------------      V$FOXJ2_02	0/14(0.00)	13/14(92.86)


>>> 21	hsa-mir-551b	MI0003575	+	3	169752336	169752431	96	61:81,	22:43,	V$COMP1_01	21/96(21.88)	22/96(22.92)	24/96(25.00)	0/21(0.00)	7/22(31.82)	0/24(0.00)	0.00	7/24(29.17)	29.17

>--------------------NNNNNNNNNNNNNNNNNNNNNN-----------------OOOOOOOOOOOOOOOOOOOOO-------------->      pre-miR
----TTTTTTTTTTTTTTTTTTTTTTTT--------------------------------------------------------------------      TFBS

----YYYYYYYYYYYYYYYYYYYYYYYY--------------------------------------------------------------------      V$COMP1_01	0/24(0.00)	7/24(29.17)


>>> 22	hsa-mir-572	MI0003579	+	4	10979549	10979643	95	61:80,	.	V$STAT3_01,V$NRF2_01	20/95(21.05)	0/95(0.00)	21/95(22.11)	0/20(0.00)	7/0(0.00)	0/21(0.00)	0.00,0.00	7/21(33.33)	0.00,0.00

>-----------------------------------------------------------OOOOOOOOOOOOOOOOOOOO-------------->      pre-miR
-----TTTTTTTTTTTTTTTTTTTTT---------------------------------------------------------------------      TFBS

-----XXXXXXXXXXXXXXXXXXXXX---------------------------------------------------------------------      V$STAT3_01	0/21(0.00)	0/21(0.00)
-------------XXXXXXXXXX------------------------------------------------------------------------      V$NRF2_01	0/10(0.00)	0/10(0.00)


>>> 23	hsa-mir-218-1	MI0000294	+	4	20138996	20139105	110	25:45,	68:89,	V$PAX2_01	21/110(19.09)	22/110(20.00)	19/110(17.27)	0/21(0.00)	18/22(81.82)	0/19(0.00)	0.00	18/19(94.74)	94.74

>-----------------------OOOOOOOOOOOOOOOOOOOOO----------------------NNNNNNNNNNNNNNNNNNNNNN-------------------->      pre-miR
-----------------------------------------------------------------------TTTTTTTTTTTTTTTTTTT--------------------      TFBS

-----------------------------------------------------------------------XXXXXXXXXXXXXXXXXXX--------------------      V$PAX2_01	0/19(0.00)	18/19(94.74)


>>> 24	hsa-mir-449a	MI0001648	-	5	54502117	54502207	91	16:37,	.	V$SOX5_01	22/91(24.18)	0/91(0.00)	10/91(10.99)	10/22(45.45)	18/0(0.00)	10/10(100.00)	100.00	18/10(180.00)	0.00

<-----------------------------------------------------OOOOOOOOOOOOOOOOOOOOOO--------------<      pre-miR
-----------------------------------------------------------TTTTTTTTTT----------------------      TFBS

-----------------------------------------------------------YYYYYYYYYY----------------------      V$SOX5_01	10/10(100.00)	0/10(0.00)


>>> 25	hsa-mir-9-2	MI0000467	-	5	87998427	87998513	87	16:38,	53:74,	V$IRF2_01,V$EVI1_01	23/87(26.44)	22/87(25.29)	29/87(33.33)	13/23(56.52)	13/22(59.09)	13/29(44.83)	0.00,81.25	13/29(44.83)	100.00,0.00

<------------NNNNNNNNNNNNNNNNNNNNNN--------------OOOOOOOOOOOOOOOOOOOOOOO--------------<      pre-miR
-------------TTTTTTTTTTTTT---------------------------------TTTTTTTTTTTTTTTT------------      TFBS

-------------XXXXXXXXXXXXX-------------------------------------------------------------      V$IRF2_01	0/13(0.00)	13/13(100.00)
-----------------------------------------------------------YYYYYYYYYYYYYYYY------------      V$EVI1_01	13/16(81.25)	0/16(0.00)


>>> 26	hsa-mir-1244	MI0006379	+	5	118338180	118338264	85	55:80,	.	V$NKX22_01	26/85(30.59)	0/85(0.00)	10/85(11.76)	8/26(30.77)	13/0(0.00)	8/10(80.00)	80.00	13/10(130.00)	0.00

>-----------------------------------------------------OOOOOOOOOOOOOOOOOOOOOOOOOO---->      pre-miR
----------------------------------------------------TTTTTTTTTT-----------------------      TFBS

----------------------------------------------------XXXXXXXXXX-----------------------      V$NKX22_01	8/10(80.00)	0/10(0.00)


>>> 27	hsa-mir-145	MI0000461	+	5	148790402	148790489	88	16:38,	54:75,	V$PAX3_01,V$E2F_01	23/88(26.14)	22/88(25.00)	26/88(29.55)	18/23(78.26)	0/22(0.00)	18/26(69.23)	38.46,100.00	0/26(0.00)	0.00,0.00

>--------------OOOOOOOOOOOOOOOOOOOOOOO---------------NNNNNNNNNNNNNNNNNNNNNN------------>      pre-miR
-------TTTTTTTTTTTTTTTTTTTTTTTTTT-------------------------------------------------------      TFBS

-------XXXXXXXXXXXXX--------------------------------------------------------------------      V$PAX3_01	5/13(38.46)	0/13(0.00)
------------------YYYYYYYYYYYYYYY-------------------------------------------------------      V$E2F_01	15/15(100.00)	0/15(0.00)


>>> 28	hsa-mir-218-2	MI0000295	-	5	168127729	168127838	110	25:45,	67:88,	V$NRSF_01,V$RFX1_02,V$NFKAPPAB_01,V$CREL_01	21/110(19.09)	22/110(20.00)	49/110(44.55)	0/21(0.00)	12/22(54.55)	0/49(0.00)	0.00,0.00,0.00,0.00	12/49(24.49)	57.14,0.00,0.00,0.00

<---------------------NNNNNNNNNNNNNNNNNNNNNN---------------------OOOOOOOOOOOOOOOOOOOOO-----------------------<      pre-miR
-------------TTTTTTTTTTTTTTTTTTTTT------------TTTTTTTTTTTTTTTTTT-----------------------TTTTTTTTTT-------------      TFBS

-------------XXXXXXXXXXXXXXXXXXXXX----------------------------------------------------------------------------      V$NRSF_01	0/21(0.00)	12/21(57.14)
----------------------------------------------XXXXXXXXXXXXXXXXXX----------------------------------------------      V$RFX1_02	0/18(0.00)	0/18(0.00)
---------------------------------------------------------------------------------------XXXXXXXXXX-------------      V$NFKAPPAB_01	0/10(0.00)	0/10(0.00)
---------------------------------------------------------------------------------------XXXXXXXXXX-------------      V$CREL_01	0/10(0.00)	0/10(0.00)


>>> 29	hsa-mir-30a	MI0000088	-	6	72169975	72170045	71	6:27,	47:68,	V$FREAC2_01,V$FOXO1_02	22/71(30.99)	22/71(30.99)	16/71(22.54)	12/22(54.55)	0/22(0.00)	12/16(75.00)	75.00,85.71	0/16(0.00)	0.00,0.00

<--NNNNNNNNNNNNNNNNNNNNNN-------------------OOOOOOOOOOOOOOOOOOOOOO----<      pre-miR
------------------------------------------------------TTTTTTTTTTTTTTTT-      TFBS

------------------------------------------------------XXXXXXXXXXXXXXXX-      V$FREAC2_01	12/16(75.00)	0/16(0.00)
------------------------------------------------------YYYYYYYYYYYYYY---      V$FOXO1_02	12/14(85.71)	0/14(0.00)


>>> 30	hsa-mir-2113	MI0003939	+	6	98579128	98579218	91	56:76,	.	V$OCT1_06	21/91(23.08)	0/91(0.00)	14/91(15.38)	3/21(14.29)	0/0(0.00)	3/14(21.43)	21.43	0/14(0.00)	0.00

>------------------------------------------------------OOOOOOOOOOOOOOOOOOOOO-------------->      pre-miR
-------------------------------------------------------------------------TTTTTTTTTTTTTT----      TFBS

-------------------------------------------------------------------------YYYYYYYYYYYYYY----      V$OCT1_06	3/14(21.43)	0/14(0.00)


>>> 31	hsa-mir-339	MI0000815	-	7	1029095	1029188	94	15:37,50:72,	.	V$ZID_01	46/94(48.94)	0/94(0.00)	13/94(13.83)	13/46(28.26)	0/0(0.00)	13/13(100.00)	100.00	0/13(0.00)	0.00

<---------------------OOOOOOOOOOOOOOOOOOOOOOO------------OOOOOOOOOOOOOOOOOOOOOOO-------------<      pre-miR
----------------------TTTTTTTTTTTTT-----------------------------------------------------------      TFBS

----------------------YYYYYYYYYYYYY-----------------------------------------------------------      V$ZID_01	13/13(100.00)	0/13(0.00)


>>> 32	hsa-mir-489	MI0003124	-	7	92951184	92951267	84	52:73,	.	V$PAX3_01	22/84(26.19)	0/84(0.00)	13/84(15.48)	0/22(0.00)	0/0(0.00)	0/13(0.00)	0.00	0/13(0.00)	0.00

<----------OOOOOOOOOOOOOOOOOOOOOO--------------------------------------------------<      pre-miR
------------------------------------------------------TTTTTTTTTTTTT-----------------      TFBS

------------------------------------------------------YYYYYYYYYYYYY-----------------      V$PAX3_01	0/13(0.00)	0/13(0.00)


>>> 33	hsa-mir-25	MI0000082	-	7	99529119	99529202	84	52:73,	14:34,	V$CHOP_01	22/84(26.19)	21/84(25.00)	13/84(15.48)	10/22(45.45)	0/21(0.00)	10/13(76.92)	76.92	0/13(0.00)	0.00

<----------OOOOOOOOOOOOOOOOOOOOOO-----------------NNNNNNNNNNNNNNNNNNNNN------------<      pre-miR
-----------------------TTTTTTTTTTTTT------------------------------------------------      TFBS

-----------------------YYYYYYYYYYYYY------------------------------------------------      V$CHOP_01	10/13(76.92)	0/13(0.00)


>>> 34	hsa-mir-106b	MI0000734	-	7	99529552	99529633	82	12:32,	52:73,	V$GR_Q6,V$GATA1_02	21/82(25.61)	22/82(26.83)	28/82(34.15)	8/21(38.10)	1/22(4.55)	8/28(28.57)	0.00,57.14	1/28(3.57)	5.26,0.00

<--------NNNNNNNNNNNNNNNNNNNNNN-------------------OOOOOOOOOOOOOOOOOOOOO----------<      pre-miR
------------------------------TTTTTTTTTTTTTTTTTTTTTTTTTTTT------------------------      TFBS

------------------------------XXXXXXXXXXXXXXXXXXX---------------------------------      V$GR_Q6	0/19(0.00)	1/19(5.26)
--------------------------------------------XXXXXXXXXXXXXX------------------------      V$GATA1_02	8/14(57.14)	0/14(0.00)


>>> 35	hsa-mir-592	MI0003604	-	7	126485378	126485474	97	16:37,	.	V$E4BP4_01,V$CREB_01,V$CREBP1_01,V$CEBPB_02,V$CREBP1_Q2,V$HLF_01,V$CREB_02,V$ARNT_02,V$MAX_01,V$SREBP1_01	22/97(22.68)	0/97(0.00)	37/97(38.14)	0/22(0.00)	1/0(0.00)	0/37(0.00)	0.00,0.00,0.00,0.00,0.00,0.00,0.00,0.00,0.00,0.00	1/37(2.70)	0.00,0.00,0.00,0.00,0.00,0.00,0.00,0.00,0.00,0.00

<-----------------------------------------------------------OOOOOOOOOOOOOOOOOOOOOO--------------<      pre-miR
---------TTTTTTTTTTTTTTTTTTTTTTTTTTTTTTTTTTTTT---------------------------------------------------      TFBS

---------XXXXXXXXXXXX----------------------------------------------------------------------------      V$E4BP4_01	0/12(0.00)	0/12(0.00)
-----------XXXXXXXX------------------------------------------------------------------------------      V$CREB_01	0/8(0.00)	0/8(0.00)
-----------XXXXXXXX------------------------------------------------------------------------------      V$CREBP1_01	0/8(0.00)	0/8(0.00)
---------------------YYYYYYYYYYYYYY--------------------------------------------------------------      V$CEBPB_02	0/14(0.00)	0/14(0.00)
----------------------XXXXXXXXXXXX---------------------------------------------------------------      V$CREBP1_Q2	0/12(0.00)	0/12(0.00)
-----------------------YYYYYYYYYY----------------------------------------------------------------      V$HLF_01	0/10(0.00)	0/10(0.00)
------------------------XXXXXXXXXXXX-------------------------------------------------------------      V$CREB_02	0/12(0.00)	0/12(0.00)
--------------------------YYYYYYYYYYYYYYYYYYYY---------------------------------------------------      V$ARNT_02	0/20(0.00)	0/20(0.00)
-----------------------------YYYYYYYYYYYYYY------------------------------------------------------      V$MAX_01	0/14(0.00)	0/14(0.00)
-------------------------------XXXXXXXXXXX-------------------------------------------------------      V$SREBP1_01	0/11(0.00)	0/11(0.00)


>>> 36	hsa-mir-183	MI0000273	-	7	129201981	129202090	110	27:48,	66:87,	V$HNF1_C	22/110(20.00)	22/110(20.00)	17/110(15.45)	0/22(0.00)	12/22(54.55)	0/17(0.00)	0.00	12/17(70.59)	70.59

<----------------------NNNNNNNNNNNNNNNNNNNNNN-----------------OOOOOOOOOOOOOOOOOOOOOO-------------------------<      pre-miR
---------------------------------TTTTTTTTTTTTTTTTT------------------------------------------------------------      TFBS

---------------------------------XXXXXXXXXXXXXXXXX------------------------------------------------------------      V$HNF1_C	0/17(0.00)	12/17(70.59)


>>> 37	hsa-mir-29b-1	MI0000105	-	7	130212758	130212838	81	51:73,	10:33,	V$BRN2_01	23/81(28.40)	24/81(29.63)	16/81(19.75)	16/23(69.57)	0/24(0.00)	16/16(100.00)	100.00	0/16(0.00)	0.00

<-------OOOOOOOOOOOOOOOOOOOOOOO-----------------NNNNNNNNNNNNNNNNNNNNNNNN--------<      pre-miR
-----------TTTTTTTTTTTTTTTT------------------------------------------------------      TFBS

-----------XXXXXXXXXXXXXXXX------------------------------------------------------      V$BRN2_01	16/16(100.00)	0/16(0.00)


>>> 38	hsa-mir-671	MI0003760	+	7	150566440	150566557	118	29:51,68:88,	.	V$MYB_Q6	44/118(37.29)	0/118(0.00)	10/118(8.47)	0/44(0.00)	0/0(0.00)	0/10(0.00)	0.00	0/10(0.00)	0.00

>---------------------------OOOOOOOOOOOOOOOOOOOOOOO----------------OOOOOOOOOOOOOOOOOOOOO----------------------------->      pre-miR
----TTTTTTTTTT--------------------------------------------------------------------------------------------------------      TFBS

----XXXXXXXXXX--------------------------------------------------------------------------------------------------------      V$MYB_Q6	0/10(0.00)	0/10(0.00)


>>> 39	hsa-mir-153-2	MI0000464	-	7	157059789	157059875	87	53:74,	.	V$TCF11MAFG_01,V$OCT1_02	22/87(25.29)	0/87(0.00)	22/87(25.29)	17/22(77.27)	0/0(0.00)	17/22(77.27)	77.27,80.00	0/22(0.00)	0.00,0.00

<------------OOOOOOOOOOOOOOOOOOOOOO---------------------------------------------------<      pre-miR
------------------TTTTTTTTTTTTTTTTTTTTTT-----------------------------------------------      TFBS

------------------YYYYYYYYYYYYYYYYYYYYYY-----------------------------------------------      V$TCF11MAFG_01	17/22(77.27)	0/22(0.00)
-----------------------YYYYYYYYYYYYYYY-------------------------------------------------      V$OCT1_02	12/15(80.00)	0/15(0.00)


>>> 40	hsa-mir-124-1	MI0000443	-	8	9798308	9798392	85	53:72,	14:35,	V$NKX25_02	20/85(23.53)	22/85(25.88)	8/85(9.41)	4/20(20.00)	0/22(0.00)	4/8(50.00)	50.00	0/8(0.00)	0.00

<------------OOOOOOOOOOOOOOOOOOOO-----------------NNNNNNNNNNNNNNNNNNNNNN------------<      pre-miR
-----------------------------TTTTTTTT------------------------------------------------      TFBS

-----------------------------YYYYYYYY------------------------------------------------      V$NKX25_02	4/8(50.00)	0/8(0.00)


>>> 41	hsa-mir-383	MI0000791	-	8	14755318	14755390	73	7:28,	.	V$HNF1_C	22/73(30.14)	0/73(0.00)	17/73(23.29)	0/22(0.00)	0/0(0.00)	0/17(0.00)	0.00	0/17(0.00)	0.00

<--------------------------------------------OOOOOOOOOOOOOOOOOOOOOO-----<      pre-miR
------------------------TTTTTTTTTTTTTTTTT--------------------------------      TFBS

------------------------YYYYYYYYYYYYYYYYY--------------------------------      V$HNF1_C	0/17(0.00)	0/17(0.00)


>>> 42	hsa-mir-124-2	MI0000444	+	8	65454260	65454368	109	62:81,	25:46,	V$CDC5_01,V$NKX25_02	20/109(18.35)	22/109(20.18)	20/109(18.35)	4/20(20.00)	3/22(13.64)	4/20(20.00)	0.00,50.00	3/20(15.00)	25.00,0.00

>-----------------------NNNNNNNNNNNNNNNNNNNNNN---------------OOOOOOOOOOOOOOOOOOOO--------------------------->      pre-miR
-------------------------------------------TTTTTTTTTTTT--TTTTTTTT--------------------------------------------      TFBS

-------------------------------------------XXXXXXXXXXXX------------------------------------------------------      V$CDC5_01	0/12(0.00)	3/12(25.00)
---------------------------------------------------------YYYYYYYY--------------------------------------------      V$NKX25_02	4/8(50.00)	0/8(0.00)


>>> 43	hsa-mir-2053	MI0010487	+	8	113724898	113724988	91	61:83,	.	V$LHX3_01,V$FREAC4_01,V$FREAC3_01	23/91(25.27)	0/91(0.00)	26/91(28.57)	11/23(47.83)	3/0(0.00)	11/26(42.31)	0.00,68.75,68.75	3/26(11.54)	0.00,0.00,0.00

>-----------------------------------------------------------OOOOOOOOOOOOOOOOOOOOOOO------->      pre-miR
------------------TTTTTTTTTT--------------------------------------------TTTTTTTTTTTTTTTT---      TFBS

------------------XXXXXXXXXX---------------------------------------------------------------      V$LHX3_01	0/10(0.00)	0/10(0.00)
------------------------------------------------------------------------YYYYYYYYYYYYYYYY---      V$FREAC4_01	11/16(68.75)	0/16(0.00)
------------------------------------------------------------------------YYYYYYYYYYYYYYYY---      V$FREAC3_01	11/16(68.75)	0/16(0.00)


>>> 44	hsa-mir-30b	MI0000441	-	8	135881945	135882032	88	17:38,	55:76,	V$CREB_Q2,V$FOXO1_02,V$FOXO4_02,V$FOXO1_02	22/88(25.00)	22/88(25.00)	31/88(35.23)	12/22(54.55)	14/22(63.64)	12/31(38.71)	0.00,0.00,85.71,85.71	14/31(45.16)	75.00,100.00,0.00,0.00

<-----------NNNNNNNNNNNNNNNNNNNNNN----------------OOOOOOOOOOOOOOOOOOOOOO---------------<      pre-miR
---------TTTTTTTTTTTTTTTTT----------------------------------TTTTTTTTTTTTTT--------------      TFBS

---------YYYYYYYYYYYY-------------------------------------------------------------------      V$CREB_Q2	0/12(0.00)	9/12(75.00)
------------XXXXXXXXXXXXXX--------------------------------------------------------------      V$FOXO1_02	0/14(0.00)	14/14(100.00)
------------------------------------------------------------YYYYYYYYYYYYYY--------------      V$FOXO4_02	12/14(85.71)	0/14(0.00)
------------------------------------------------------------YYYYYYYYYYYYYY--------------      V$FOXO1_02	12/14(85.71)	0/14(0.00)


>>> 45	hsa-mir-31	MI0000089	-	9	21502114	21502184	71	8:28,	44:65,	V$SRF_01	21/71(29.58)	22/71(30.99)	18/71(25.35)	0/21(0.00)	18/22(81.82)	0/18(0.00)	0.00	18/18(100.00)	100.00

<-----NNNNNNNNNNNNNNNNNNNNNN---------------OOOOOOOOOOOOOOOOOOOOO------<      pre-miR
------TTTTTTTTTTTTTTTTTT-----------------------------------------------      TFBS

------XXXXXXXXXXXXXXXXXX-----------------------------------------------      V$SRF_01	0/18(0.00)	18/18(100.00)


>>> 46	hsa-mir-873	MI0005564	-	9	28878877	28878953	77	11:31,	.	V$STAT3_01,V$IK3_01,V$IK1_01	21/77(27.27)	0/77(0.00)	21/77(27.27)	0/21(0.00)	18/0(0.00)	0/21(0.00)	0.00,0.00,0.00	18/21(85.71)	0.00,0.00,0.00

<---------------------------------------------OOOOOOOOOOOOOOOOOOOOO---------<      pre-miR
----TTTTTTTTTTTTTTTTTTTTT----------------------------------------------------      TFBS

----YYYYYYYYYYYYYYYYYYYYY----------------------------------------------------      V$STAT3_01	0/21(0.00)	0/21(0.00)
-----XXXXXXXXXXXXX-----------------------------------------------------------      V$IK3_01	0/13(0.00)	0/13(0.00)
-----XXXXXXXXXXXXX-----------------------------------------------------------      V$IK1_01	0/13(0.00)	0/13(0.00)


>>> 47	hsa-mir-7-1	MI0000263	-	9	85774483	85774592	110	24:46,	66:87,	V$GFI1_01,V$PPARA_01	23/110(20.91)	22/110(20.00)	44/110(40.00)	0/23(0.00)	21/22(95.45)	0/44(0.00)	0.00,0.00	21/44(47.73)	87.50,0.00

<----------------------NNNNNNNNNNNNNNNNNNNNNN-------------------OOOOOOOOOOOOOOOOOOOOOOO----------------------<      pre-miR
------------------------TTTTTTTTTTTTTTTTTTTTTTTT-----------------------------------------TTTTTTTTTTTTTTTTTTTT-      TFBS

------------------------XXXXXXXXXXXXXXXXXXXXXXXX--------------------------------------------------------------      V$GFI1_01	0/24(0.00)	21/24(87.50)
-----------------------------------------------------------------------------------------YYYYYYYYYYYYYYYYYYYY-      V$PPARA_01	0/20(0.00)	0/20(0.00)


>>> 48	hsa-mir-23b	MI0000439	+	9	96887311	96887407	97	58:78,	20:41,	V$RFX1_01	21/97(21.65)	22/97(22.68)	17/97(17.53)	8/21(38.10)	0/22(0.00)	8/17(47.06)	47.06	0/17(0.00)	0.00

>------------------NNNNNNNNNNNNNNNNNNNNNN----------------OOOOOOOOOOOOOOOOOOOOO------------------>      pre-miR
----------------------------------------------------------------------TTTTTTTTTTTTTTTTT----------      TFBS

----------------------------------------------------------------------XXXXXXXXXXXXXXXXX----------      V$RFX1_01	8/17(47.06)	0/17(0.00)


>>> 49	hsa-mir-27b	MI0000440	+	9	96887548	96887644	97	61:81,	19:40,	V$GFI1_01	21/97(21.65)	22/97(22.68)	24/97(24.74)	0/21(0.00)	9/22(40.91)	0/24(0.00)	0.00	9/24(37.50)	37.50

>-----------------NNNNNNNNNNNNNNNNNNNNNN--------------------OOOOOOOOOOOOOOOOOOOOO--------------->      pre-miR
-------------------------------TTTTTTTTTTTTTTTTTTTTTTTT------------------------------------------      TFBS

-------------------------------YYYYYYYYYYYYYYYYYYYYYYYY------------------------------------------      V$GFI1_01	0/24(0.00)	9/24(37.50)


>>> 50	hsa-mir-455	MI0003513	+	9	116011535	116011630	96	16:37,54:74,	.	V$GCNF_01	43/96(44.79)	0/96(0.00)	18/96(18.75)	0/43(0.00)	9/0(0.00)	0/18(0.00)	0.00	9/18(50.00)	0.00

>--------------OOOOOOOOOOOOOOOOOOOOOO----------------OOOOOOOOOOOOOOOOOOOOO--------------------->      pre-miR
------------------------------------------------------------------------------TTTTTTTTTTTTTTTTTT      TFBS

------------------------------------------------------------------------------XXXXXXXXXXXXXXXXXX      V$GCNF_01	0/18(0.00)	0/18(0.00)


>>> 51	hsa-mir-219-2	MI0000740	-	9	130194718	130194814	97	19:39,62:83,	.	V$SEF1_C	43/97(44.33)	0/97(0.00)	19/97(19.59)	15/43(34.88)	9/0(0.00)	15/19(78.95)	78.95	9/19(47.37)	0.00

<-------------OOOOOOOOOOOOOOOOOOOOOO----------------------OOOOOOOOOOOOOOOOOOOOO-----------------<      pre-miR
----------TTTTTTTTTTTTTTTTTTT--------------------------------------------------------------------      TFBS

----------XXXXXXXXXXXXXXXXXXX--------------------------------------------------------------------      V$SEF1_C	15/19(78.95)	0/19(0.00)


>>> 52	hsa-mir-221	MI0000298	-	X	45490529	45490638	110	65:87,	25:46,	V$MEIS1BHOXA9_02	23/110(20.91)	22/110(20.00)	14/110(12.73)	0/23(0.00)	8/22(36.36)	0/14(0.00)	0.00	8/14(57.14)	57.14

<----------------------OOOOOOOOOOOOOOOOOOOOOOO------------------NNNNNNNNNNNNNNNNNNNNNN-----------------------<      pre-miR
------------------------------------------------------------------------------TTTTTTTTTTTTTT------------------      TFBS

------------------------------------------------------------------------------YYYYYYYYYYYYYY------------------      V$MEIS1BHOXA9_02	0/14(0.00)	8/14(57.14)


>>> 53	hsa-mir-222	MI0000299	-	X	45491365	45491474	110	69:89,	31:52,	V$BRN2_01	21/110(19.09)	22/110(20.00)	16/110(14.55)	0/21(0.00)	0/22(0.00)	0/16(0.00)	0.00	0/16(0.00)	0.00

<--------------------OOOOOOOOOOOOOOOOOOOOO----------------NNNNNNNNNNNNNNNNNNNNNN-----------------------------<      pre-miR
------------------------------------------TTTTTTTTTTTTTTTT----------------------------------------------------      TFBS

------------------------------------------XXXXXXXXXXXXXXXX----------------------------------------------------      V$BRN2_01	0/16(0.00)	0/16(0.00)


>>> 54	hsa-mir-362	MI0000762	+	X	49660312	49660376	65	5:28,42:63,	.	V$ARP1_01,V$BRACH_01	46/65(70.77)	0/65(0.00)	28/65(43.08)	24/46(52.17)	0/0(0.00)	24/28(85.71)	87.50,91.67	0/28(0.00)	0.00,0.00

>---OOOOOOOOOOOOOOOOOOOOOOOO-------------OOOOOOOOOOOOOOOOOOOOOO->      pre-miR
--TTTTTTTTTTTTTTTTTTTTTTTTTTTT-----------------------------------      TFBS

--XXXXXXXXXXXXXXXX-----------------------------------------------      V$ARP1_01	14/16(87.50)	0/16(0.00)
------XXXXXXXXXXXXXXXXXXXXXXXX-----------------------------------      V$BRACH_01	22/24(91.67)	0/24(0.00)


>>> 55	hsa-mir-502	MI0003186	+	X	49665946	49666031	86	16:36,52:73,	.	V$AREB6_03	43/86(50.00)	0/86(0.00)	12/86(13.95)	12/43(27.91)	0/0(0.00)	12/12(100.00)	100.00	0/12(0.00)	0.00

>--------------OOOOOOOOOOOOOOOOOOOOO---------------OOOOOOOOOOOOOOOOOOOOOO------------>      pre-miR
----------------------------------------------------TTTTTTTTTTTT----------------------      TFBS

----------------------------------------------------XXXXXXXXXXXX----------------------      V$AREB6_03	12/12(100.00)	0/12(0.00)


>>> 56	hsa-mir-98	MI0000100	-	X	53599909	53600027	119	22:43,	.	V$MRF2_01	22/119(18.49)	0/119(0.00)	14/119(11.76)	11/22(50.00)	0/0(0.00)	11/14(78.57)	78.57	0/14(0.00)	0.00

<---------------------------------------------------------------------------OOOOOOOOOOOOOOOOOOOOOO--------------------<      pre-miR
-------------------------------------------------------------------------TTTTTTTTTTTTTT--------------------------------      TFBS

-------------------------------------------------------------------------YYYYYYYYYYYYYY--------------------------------      V$MRF2_01	11/14(78.57)	0/14(0.00)


>>> 57	hsa-mir-384	MI0001145	-	X	76056092	76056179	88	57:76,	.	V$FOXO1_02	20/88(22.73)	0/88(0.00)	14/88(15.91)	0/20(0.00)	0/0(0.00)	0/14(0.00)	0.00	0/14(0.00)	0.00

<-----------OOOOOOOOOOOOOOOOOOOO-------------------------------------------------------<      pre-miR
-------------------------------------------------------------TTTTTTTTTTTTTT-------------      TFBS

-------------------------------------------------------------YYYYYYYYYYYYYY-------------      V$FOXO1_02	0/14(0.00)	0/14(0.00)


>>> 58	hsa-mir-1264	MI0003758	+	X	113793386	113793454	69	42:64,	.	V$E47_02	23/69(33.33)	0/69(0.00)	16/69(23.19)	13/23(56.52)	0/0(0.00)	13/16(81.25)	81.25	0/16(0.00)	0.00

>----------------------------------------OOOOOOOOOOOOOOOOOOOOOOO---->      pre-miR
---------------------------------------------------TTTTTTTTTTTTTTTT--      TFBS

---------------------------------------------------YYYYYYYYYYYYYYYY--      V$E47_02	13/16(81.25)	0/16(0.00)


>>> 59	hsa-mir-92a-2	MI0000094	-	X	133131234	133131308	75	48:69,	9:30,	V$CHOP_01	22/75(29.33)	22/75(29.33)	13/75(17.33)	10/22(45.45)	0/22(0.00)	10/13(76.92)	76.92	0/13(0.00)	0.00

<-----OOOOOOOOOOOOOOOOOOOOOO-----------------NNNNNNNNNNNNNNNNNNNNNN-------<      pre-miR
------------------TTTTTTTTTTTTT--------------------------------------------      TFBS

------------------YYYYYYYYYYYYY--------------------------------------------      V$CHOP_01	10/13(76.92)	0/13(0.00)


>>> 60	hsa-mir-19b-2	MI0000075	-	X	133131367	133131462	96	62:84,	19:40,	V$OCT1_04	23/96(23.96)	22/96(22.92)	23/96(23.96)	16/23(69.57)	0/22(0.00)	16/23(69.57)	69.57	0/23(0.00)	0.00

<-----------OOOOOOOOOOOOOOOOOOOOOOO---------------------NNNNNNNNNNNNNNNNNNNNNN-----------------<      pre-miR
-------------------TTTTTTTTTTTTTTTTTTTTTTT------------------------------------------------------      TFBS

-------------------XXXXXXXXXXXXXXXXXXXXXXX------------------------------------------------------      V$OCT1_04	16/23(69.57)	0/23(0.00)


>>> 61	hsa-mir-18b	MI0001518	-	X	133131737	133131807	71	6:28,	49:70,	V$MSX1_01	23/71(32.39)	22/71(30.99)	9/71(12.68)	0/23(0.00)	9/22(40.91)	0/9(0.00)	0.00	9/9(100.00)	100.00

<NNNNNNNNNNNNNNNNNNNNNN--------------------OOOOOOOOOOOOOOOOOOOOOOO----<      pre-miR
------------TTTTTTTTT--------------------------------------------------      TFBS

------------XXXXXXXXX--------------------------------------------------      V$MSX1_01	0/9(0.00)	9/9(100.00)


>>> 62	hsa-mir-542	MI0003686	-	X	133503037	133503133	97	16:38,53:74,	.	V$MEIS1BHOXA9_02,V$MEIS1AHOXA9_01	45/97(46.39)	0/97(0.00)	14/97(14.43)	14/45(31.11)	9/0(0.00)	14/14(100.00)	100.00,100.00	9/14(64.29)	0.00,0.00

<----------------------OOOOOOOOOOOOOOOOOOOOOO--------------OOOOOOOOOOOOOOOOOOOOOOO--------------<      pre-miR
-----------------------------TTTTTTTTTTTTTT------------------------------------------------------      TFBS

-----------------------------XXXXXXXXXXXXXX------------------------------------------------------      V$MEIS1BHOXA9_02	14/14(100.00)	0/14(0.00)
-----------------------------XXXXXXXXXXXXXX------------------------------------------------------      V$MEIS1AHOXA9_01	14/14(100.00)	0/14(0.00)


>>> 63	hsa-mir-503	MI0003188	-	X	133508024	133508094	71	6:28,	.	V$FREAC2_01	23/71(32.39)	0/71(0.00)	16/71(22.54)	0/23(0.00)	9/0(0.00)	0/16(0.00)	0.00	9/16(56.25)	0.00

<------------------------------------------OOOOOOOOOOOOOOOOOOOOOOO----<      pre-miR
-------TTTTTTTTTTTTTTTT------------------------------------------------      TFBS

-------YYYYYYYYYYYYYYYY------------------------------------------------      V$FREAC2_01	0/16(0.00)	0/16(0.00)


>>> 64	hsa-mir-424	MI0001446	-	X	133508310	133508407	98	11:32,	48:68,	V$CHOP_01	22/98(22.45)	21/98(21.43)	13/98(13.27)	0/22(0.00)	9/21(42.86)	0/13(0.00)	0.00	9/13(69.23)	69.23

<-----------------------------NNNNNNNNNNNNNNNNNNNNN---------------OOOOOOOOOOOOOOOOOOOOOO---------<      pre-miR
--------------------------TTTTTTTTTTTTT-----------------------------------------------------------      TFBS

--------------------------XXXXXXXXXXXXX-----------------------------------------------------------      V$CHOP_01	0/13(0.00)	9/13(69.23)


>>> 65	hsa-mir-1287	MI0006349	-	10	100144965	100145054	90	16:37,	.	V$GFI1_01	22/90(24.44)	0/90(0.00)	24/90(26.67)	0/22(0.00)	9/0(0.00)	0/24(0.00)	0.00	9/24(37.50)	0.00

<----------------------------------------------------OOOOOOOOOOOOOOOOOOOOOO--------------<      pre-miR
-----TTTTTTTTTTTTTTTTTTTTTTTT-------------------------------------------------------------      TFBS

-----YYYYYYYYYYYYYYYYYYYYYYYY-------------------------------------------------------------      V$GFI1_01	0/24(0.00)	0/24(0.00)


>>> 66	hsa-mir-202	MI0003130	-	10	134911006	134911115	110	64:83,	28:49,	V$NFAT_Q6	20/110(18.18)	22/110(20.00)	12/110(10.91)	0/20(0.00)	8/22(36.36)	0/12(0.00)	0.00	8/12(66.67)	66.67

<--------------------------OOOOOOOOOOOOOOOOOOOO--------------NNNNNNNNNNNNNNNNNNNNNN--------------------------<      pre-miR
---------------------------------------------------------------------------TTTTTTTTTTTT-----------------------      TFBS

---------------------------------------------------------------------------YYYYYYYYYYYY-----------------------      V$NFAT_Q6	0/12(0.00)	8/12(66.67)


>>> 67	hsa-mir-194-2	MI0000732	-	11	64415403	64415487	85	15:36,	51:72,	V$GATA1_05	22/85(25.88)	22/85(25.88)	10/85(11.76)	0/22(0.00)	9/22(40.91)	0/10(0.00)	0.00	9/10(90.00)	90.00

<------------NNNNNNNNNNNNNNNNNNNNNN--------------OOOOOOOOOOOOOOOOOOOOOO-------------<      pre-miR
------------TTTTTTTTTT---------------------------------------------------------------      TFBS

------------YYYYYYYYYY---------------------------------------------------------------      V$GATA1_05	0/10(0.00)	9/10(90.00)


>>> 68	hsa-mir-139	MI0000261	-	11	72003755	72003822	68	7:28,44:65,	.	V$ARNT_01	44/68(64.71)	0/68(0.00)	16/68(23.53)	16/44(36.36)	9/0(0.00)	16/16(100.00)	100.00	9/16(56.25)	0.00

<--OOOOOOOOOOOOOOOOOOOOOO---------------OOOOOOOOOOOOOOOOOOOOOO-----<      pre-miR
------------------------------------------TTTTTTTTTTTTTTTT----------      TFBS

------------------------------------------YYYYYYYYYYYYYYYY----------      V$ARNT_01	16/16(100.00)	0/16(0.00)


>>> 69	hsa-mir-34b	MI0000742	+	11	110888873	110888956	84	50:71,	13:35,	V$CHX10_01	22/84(26.19)	23/84(27.38)	14/84(16.67)	0/22(0.00)	14/23(60.87)	0/14(0.00)	0.00	14/14(100.00)	100.00

>-----------NNNNNNNNNNNNNNNNNNNNNNN--------------OOOOOOOOOOOOOOOOOOOOOO------------>      pre-miR
------------------TTTTTTTTTTTTTT----------------------------------------------------      TFBS

------------------XXXXXXXXXXXXXX----------------------------------------------------      V$CHX10_01	0/14(0.00)	14/14(100.00)


>>> 70	hsa-mir-34c	MI0000743	+	11	110889374	110889450	77	13:35,46:67,	.	V$HNF1_01	45/77(58.44)	0/77(0.00)	15/77(19.48)	11/45(24.44)	14/0(0.00)	11/15(73.33)	73.33	14/15(93.33)	0.00

>-----------OOOOOOOOOOOOOOOOOOOOOOO----------OOOOOOOOOOOOOOOOOOOOOO--------->      pre-miR
-----------------------------------------TTTTTTTTTTTTTTT---------------------      TFBS

-----------------------------------------YYYYYYYYYYYYYYY---------------------      V$HNF1_01	11/15(73.33)	0/15(0.00)


>>> 71	hsa-mir-125b-1	MI0000446	-	11	121475675	121475762	88	15:36,	55:76,	V$FOXO1_02	22/88(25.00)	22/88(25.00)	14/88(15.91)	4/22(18.18)	0/22(0.00)	4/14(28.57)	28.57	0/14(0.00)	0.00

<-----------NNNNNNNNNNNNNNNNNNNNNN------------------OOOOOOOOOOOOOOOOOOOOOO-------------<      pre-miR
------------------------------------------TTTTTTTTTTTTTT--------------------------------      TFBS

------------------------------------------XXXXXXXXXXXXXX--------------------------------      V$FOXO1_02	4/14(28.57)	0/14(0.00)


>>> 72	hsa-mir-200c	MI0000650	+	12	6943123	6943190	68	44:66,	5:26,	V$OCT1_03	23/68(33.82)	22/68(32.35)	13/68(19.12)	13/23(56.52)	0/22(0.00)	13/13(100.00)	100.00	0/13(0.00)	0.00

>---NNNNNNNNNNNNNNNNNNNNNN-----------------OOOOOOOOOOOOOOOOOOOOOOO->      pre-miR
----------------------------------------------------TTTTTTTTTTTTT---      TFBS

----------------------------------------------------XXXXXXXXXXXXX---      V$OCT1_03	13/13(100.00)	0/13(0.00)


>>> 73	hsa-mir-1244	MI0006379	-	12	9283330	9283414	85	55:80,	.	V$NKX22_01	26/85(30.59)	0/85(0.00)	10/85(11.76)	8/26(30.77)	0/0(0.00)	8/10(80.00)	80.00	0/10(0.00)	0.00

<----OOOOOOOOOOOOOOOOOOOOOOOOOO-----------------------------------------------------<      pre-miR
-----------------------TTTTTTTTTT----------------------------------------------------      TFBS

-----------------------XXXXXXXXXX----------------------------------------------------      V$NKX22_01	8/10(80.00)	0/10(0.00)


>>> 74	hsa-mir-1244	MI0006379	+	12	12156153	12156237	85	55:80,	.	V$NKX22_01	26/85(30.59)	0/85(0.00)	10/85(11.76)	8/26(30.77)	0/0(0.00)	8/10(80.00)	80.00	0/10(0.00)	0.00

>-----------------------------------------------------OOOOOOOOOOOOOOOOOOOOOOOOOO---->      pre-miR
----------------------------------------------------TTTTTTTTTT-----------------------      TFBS

----------------------------------------------------XXXXXXXXXX-----------------------      V$NKX22_01	8/10(80.00)	0/10(0.00)


>>> 75	hsa-mir-1178	MI0006271	-	12	118635822	118635912	91	56:76,	.	V$SREBP1_01	21/91(23.08)	0/91(0.00)	11/91(12.09)	0/21(0.00)	0/0(0.00)	0/11(0.00)	0.00	0/11(0.00)	0.00

<--------------OOOOOOOOOOOOOOOOOOOOO------------------------------------------------------<      pre-miR
-TTTTTTTTTTT-------------------------------------------------------------------------------      TFBS

-YYYYYYYYYYY-------------------------------------------------------------------------------      V$SREBP1_01	0/11(0.00)	0/11(0.00)


>>> 76	hsa-mir-19a	MI0000073	+	13	90801146	90801227	82	49:71,	14:35,	V$OCT1_04,V$OCT1_04,V$OCT1_04	23/82(28.05)	22/82(26.83)	56/82(68.29)	23/23(100.00)	18/22(81.82)	23/56(41.07)	0.00,69.57,86.96	18/56(32.14)	78.26,0.00,0.00

>------------NNNNNNNNNNNNNNNNNNNNNN-------------OOOOOOOOOOOOOOOOOOOOOOO---------->      pre-miR
--------TTTTTTTTTTTTTTTTTTTTTTT----------TTTTTTTTTTTTTTTTTTTTTTTTTTTTTTTTT--------      TFBS

--------YYYYYYYYYYYYYYYYYYYYYYY---------------------------------------------------      V$OCT1_04	0/23(0.00)	18/23(78.26)
-----------------------------------------XXXXXXXXXXXXXXXXXXXXXXX------------------      V$OCT1_04	16/23(69.57)	0/23(0.00)
---------------------------------------------------XXXXXXXXXXXXXXXXXXXXXXX--------      V$OCT1_04	20/23(86.96)	0/23(0.00)


>>> 77	hsa-mir-92a-1	MI0000093	+	13	90801569	90801646	78	48:69,	11:33,	V$CHOP_01,V$P53_01	22/78(28.21)	23/78(29.49)	27/78(34.62)	22/22(100.00)	0/23(0.00)	22/27(81.48)	76.92,90.00	0/27(0.00)	0.00,0.00

>---------NNNNNNNNNNNNNNNNNNNNNNN--------------OOOOOOOOOOOOOOOOOOOOOO-------->      pre-miR
--------------------------------------------TTTTTTTTTTTTTTTTTTTTTTTTTTT-------      TFBS

--------------------------------------------YYYYYYYYYYYYY---------------------      V$CHOP_01	10/13(76.92)	0/13(0.00)
---------------------------------------------------XXXXXXXXXXXXXXXXXXXX-------      V$P53_01	18/20(90.00)	0/20(0.00)


>>> 78	hsa-mir-770	MI0005118	+	14	100388480	100388577	98	20:42,	.	V$MYCMAX_03,V$ARNT_02,V$NMYC_01,V$MYCMAX_02,V$USF_01,V$MYCMAX_03,V$XBP1_01,V$USF_Q6,V$XBP1_01,V$ATF6_01	23/98(23.47)	0/98(0.00)	57/98(58.16)	22/23(95.65)	0/0(0.00)	22/57(38.60)	100.00,100.00,100.00,100.00,42.86,0.00,0.00,0.00,0.00,0.00	0/57(0.00)	0.00,0.00,0.00,0.00,0.00,0.00,0.00,0.00,0.00,0.00

>------------------OOOOOOOOOOOOOOOOOOOOOOO------------------------------------------------------->      pre-miR
--------------------TTTTTTTTTTTTTTTTTTTTTTTTTTTTTTTTTTTTTTTTTTTTTTTTTTTTTTTTT---------------------      TFBS

--------------------YYYYYYYYYYYYYYYYYYYY----------------------------------------------------------      V$MYCMAX_03	20/20(100.00)	0/20(0.00)
--------------------YYYYYYYYYYYYYYYYYYYY----------------------------------------------------------      V$ARNT_02	20/20(100.00)	0/20(0.00)
------------------------XXXXXXXXXXXX--------------------------------------------------------------      V$NMYC_01	12/12(100.00)	0/12(0.00)
------------------------XXXXXXXXXXXX--------------------------------------------------------------      V$MYCMAX_02	12/12(100.00)	0/12(0.00)
------------------------------------XXXXXXXXXXXXXX------------------------------------------------      V$USF_01	6/14(42.86)	0/14(0.00)
-----------------------------------------------XXXXXXXXXXXXXXXXXXXX-------------------------------      V$MYCMAX_03	0/20(0.00)	0/20(0.00)
------------------------------------------------YYYYYYYYYYYYYYYYY---------------------------------      V$XBP1_01	0/17(0.00)	0/17(0.00)
----------------------------------------------------YYYYYYYYYY------------------------------------      V$USF_Q6	0/10(0.00)	0/10(0.00)
------------------------------------------------------------XXXXXXXXXXXXXXXXX---------------------      V$XBP1_01	0/17(0.00)	0/17(0.00)
----------------------------------------------------------------XXXXXXXX--------------------------      V$ATF6_01	0/8(0.00)	0/8(0.00)


>>> 79	hsa-mir-433	MI0001723	+	14	100417976	100418068	93	64:85,	.	V$GR_Q6	22/93(23.66)	0/93(0.00)	19/93(20.43)	14/22(63.64)	0/0(0.00)	14/19(73.68)	73.68	0/19(0.00)	0.00

>--------------------------------------------------------------OOOOOOOOOOOOOOOOOOOOOO------->      pre-miR
-----------------------------------------------------------------------TTTTTTTTTTTTTTTTTTT---      TFBS

-----------------------------------------------------------------------XXXXXXXXXXXXXXXXXXX---      V$GR_Q6	14/19(73.68)	0/19(0.00)


>>> 80	hsa-mir-411	MI0003675	+	14	100559415	100559510	96	16:36,	51:72,	V$ATF_01	21/96(21.88)	22/96(22.92)	14/96(14.58)	0/21(0.00)	6/22(27.27)	0/14(0.00)	0.00	6/14(42.86)	42.86

>--------------OOOOOOOOOOOOOOOOOOOOO--------------NNNNNNNNNNNNNNNNNNNNNN----------------------->      pre-miR
------------------------------------------TTTTTTTTTTTTTT----------------------------------------      TFBS

------------------------------------------XXXXXXXXXXXXXX----------------------------------------      V$ATF_01	0/14(0.00)	6/14(42.86)


>>> 81	hsa-mir-329-1	MI0001725	+	14	100562875	100562954	80	50:71,	.	V$NRF2_01	22/80(27.50)	0/80(0.00)	10/80(12.50)	0/22(0.00)	6/0(0.00)	0/10(0.00)	0.00	6/10(60.00)	0.00

>------------------------------------------------OOOOOOOOOOOOOOOOOOOOOO-------->      pre-miR
---TTTTTTTTTT-------------------------------------------------------------------      TFBS

---XXXXXXXXXX-------------------------------------------------------------------      V$NRF2_01	0/10(0.00)	0/10(0.00)


>>> 82	hsa-mir-494	MI0003134	+	14	100565724	100565804	81	48:69,	.	V$FAC1_01,V$EVI1_02	22/81(27.16)	0/81(0.00)	17/81(20.99)	0/22(0.00)	6/0(0.00)	0/17(0.00)	0.00,0.00	6/17(35.29)	0.00,0.00

>----------------------------------------------OOOOOOOOOOOOOOOOOOOOOO----------->      pre-miR
--------------------TTTTTTTTTTTTTTTTT--------------------------------------------      TFBS

--------------------YYYYYYYYYYYYYY-----------------------------------------------      V$FAC1_01	0/14(0.00)	0/14(0.00)
--------------------------YYYYYYYYYYY--------------------------------------------      V$EVI1_02	0/11(0.00)	0/11(0.00)


>>> 83	hsa-mir-543	MI0005565	+	14	100568077	100568154	78	47:68,	.	V$PAX3_01	22/78(28.21)	0/78(0.00)	13/78(16.67)	1/22(4.55)	6/0(0.00)	1/13(7.69)	7.69	6/13(46.15)	0.00

>---------------------------------------------OOOOOOOOOOOOOOOOOOOOOO--------->      pre-miR
----------------------------------TTTTTTTTTTTTT-------------------------------      TFBS

----------------------------------YYYYYYYYYYYYY-------------------------------      V$PAX3_01	1/13(7.69)	0/13(0.00)


>>> 84	hsa-mir-495	MI0003135	+	14	100569845	100569926	82	50:71,	.	V$PAX3_01	22/82(26.83)	0/82(0.00)	13/82(15.85)	1/22(4.55)	6/0(0.00)	1/13(7.69)	7.69	6/13(46.15)	0.00

>------------------------------------------------OOOOOOOOOOOOOOOOOOOOOO---------->      pre-miR
-------------------------------------TTTTTTTTTTTTT--------------------------------      TFBS

-------------------------------------YYYYYYYYYYYYY--------------------------------      V$PAX3_01	1/13(7.69)	0/13(0.00)


>>> 85	hsa-mir-376c	MI0000776	+	14	100575780	100575845	66	43:63,	.	V$OCT1_02,V$FREAC7_01,V$CDC5_01	21/66(31.82)	0/66(0.00)	43/66(65.15)	7/21(33.33)	6/0(0.00)	7/43(16.28)	0.00,0.00,58.33	6/43(13.95)	0.00,0.00,0.00

>-----------------------------------------OOOOOOOOOOOOOOOOOOOOO-->      pre-miR
--TTTTTTTTTTTTTTTTTTTTTTTTTTTTTTT----TTTTTTTTTTTT-----------------      TFBS

--YYYYYYYYYYYYYYY-------------------------------------------------      V$OCT1_02	0/15(0.00)	0/15(0.00)
-----------------YYYYYYYYYYYYYYYY---------------------------------      V$FREAC7_01	0/16(0.00)	0/16(0.00)
-------------------------------------XXXXXXXXXXXX-----------------      V$CDC5_01	7/12(58.33)	0/12(0.00)


>>> 86	hsa-mir-654	MI0003676	+	14	100576309	100576389	81	16:37,51:72,	.	V$NCX_01,V$YY1_01	44/81(54.32)	0/81(0.00)	23/81(28.40)	8/44(18.18)	6/0(0.00)	8/23(34.78)	0.00,47.06	6/23(26.09)	0.00,0.00

>--------------OOOOOOOOOOOOOOOOOOOOOO-------------OOOOOOOOOOOOOOOOOOOOOO-------->      pre-miR
TTTTTTTTTTTTTTTTTTTTTTT----------------------------------------------------------      TFBS

XXXXXXXXXX-----------------------------------------------------------------------      V$NCX_01	0/10(0.00)	0/10(0.00)
------YYYYYYYYYYYYYYYYY----------------------------------------------------------      V$YY1_01	8/17(47.06)	0/17(0.00)


>>> 87	hsa-mir-376b	MI0002466	+	14	100576526	100576625	100	62:83,	.	V$SRF_Q6,V$OCT1_02	22/100(22.00)	0/100(0.00)	29/100(29.00)	0/22(0.00)	6/0(0.00)	0/29(0.00)	0.00,0.00	6/29(20.69)	0.00,0.00

>------------------------------------------------------------OOOOOOOOOOOOOOOOOOOOOO---------------->      pre-miR
--TTTTTTTTTTTTTT-----TTTTTTTTTTTTTTT----------------------------------------------------------------      TFBS

--YYYYYYYYYYYYYY------------------------------------------------------------------------------------      V$SRF_Q6	0/14(0.00)	0/14(0.00)
---------------------YYYYYYYYYYYYYYY----------------------------------------------------------------      V$OCT1_02	0/15(0.00)	0/15(0.00)


>>> 88	hsa-mir-381	MI0000789	+	14	100582010	100582084	75	49:70,	.	V$FREAC3_01	22/75(29.33)	0/75(0.00)	16/75(21.33)	0/22(0.00)	6/0(0.00)	0/16(0.00)	0.00	6/16(37.50)	0.00

>-----------------------------------------------OOOOOOOOOOOOOOOOOOOOOO---->      pre-miR
-------------------------------TTTTTTTTTTTTTTTT----------------------------      TFBS

-------------------------------YYYYYYYYYYYYYYYY----------------------------      V$FREAC3_01	0/16(0.00)	0/16(0.00)


>>> 89	hsa-mir-382	MI0000790	+	14	100590396	100590471	76	11:32,	.	V$IRF2_01	22/76(28.95)	0/76(0.00)	13/76(17.11)	7/22(31.82)	6/0(0.00)	7/13(53.85)	53.85	6/13(46.15)	0.00

>---------OOOOOOOOOOOOOOOOOOOOOO------------------------------------------->      pre-miR
-------------------------TTTTTTTTTTTTT--------------------------------------      TFBS

-------------------------YYYYYYYYYYYYY--------------------------------------      V$IRF2_01	7/13(53.85)	0/13(0.00)


>>> 90	hsa-mir-154	MI0000480	+	14	100595845	100595928	84	15:36,	51:72,	V$PAX3_01,V$RORA2_01,V$RORA1_01	22/84(26.19)	22/84(26.19)	26/84(30.95)	0/22(0.00)	11/22(50.00)	0/26(0.00)	0.00,0.00,0.00	11/26(42.31)	7.69,76.92,76.92

>-------------OOOOOOOOOOOOOOOOOOOOOO--------------NNNNNNNNNNNNNNNNNNNNNN----------->      pre-miR
--------------------------------------TTTTTTTTTTTTT-----------TTTTTTTTTTTTT---------      TFBS

--------------------------------------YYYYYYYYYYYYY---------------------------------      V$PAX3_01	0/13(0.00)	1/13(7.69)
--------------------------------------------------------------YYYYYYYYYYYYY---------      V$RORA2_01	0/13(0.00)	10/13(76.92)
--------------------------------------------------------------YYYYYYYYYYYYY---------      V$RORA1_01	0/13(0.00)	10/13(76.92)


>>> 91	hsa-mir-377	MI0000785	+	14	100598140	100598208	69	45:66,	7:28,	V$CDC5_01	22/69(31.88)	22/69(31.88)	12/69(17.39)	3/22(13.64)	0/22(0.00)	3/12(25.00)	25.00	0/12(0.00)	0.00

>-----NNNNNNNNNNNNNNNNNNNNNN----------------OOOOOOOOOOOOOOOOOOOOOO-->      pre-miR
-----------------------------------TTTTTTTTTTTT----------------------      TFBS

-----------------------------------YYYYYYYYYYYY----------------------      V$CDC5_01	3/12(25.00)	0/12(0.00)


>>> 92	hsa-mir-184	MI0000481	+	15	77289185	77289268	84	53:74,	.	V$LMO2COM_02	22/84(26.19)	0/84(0.00)	9/84(10.71)	9/22(40.91)	0/0(0.00)	9/9(100.00)	100.00	0/9(0.00)	0.00

>---------------------------------------------------OOOOOOOOOOOOOOOOOOOOOO--------->      pre-miR
---------------------------------------------------------------TTTTTTTTT------------      TFBS

---------------------------------------------------------------XXXXXXXXX------------      V$LMO2COM_02	9/9(100.00)	0/9(0.00)


>>> 93	hsa-mir-9-3	MI0000468	+	15	87712252	87712341	90	16:38,	55:76,	V$IRF2_01	23/90(25.56)	22/90(24.44)	13/90(14.44)	0/23(0.00)	13/22(59.09)	0/13(0.00)	0.00	13/13(100.00)	100.00

>--------------OOOOOOOOOOOOOOOOOOOOOOO----------------NNNNNNNNNNNNNNNNNNNNNN------------->      pre-miR
---------------------------------------------------------------TTTTTTTTTTTTT--------------      TFBS

---------------------------------------------------------------XXXXXXXXXXXXX--------------      V$IRF2_01	0/13(0.00)	13/13(100.00)


>>> 94	hsa-mir-484	MI0002468	+	16	15644652	15644730	79	8:29,	.	V$PAX3_01	22/79(27.85)	0/79(0.00)	13/79(16.46)	10/22(45.45)	13/0(0.00)	10/13(76.92)	76.92	13/13(100.00)	0.00

>------OOOOOOOOOOOOOOOOOOOOOO------------------------------------------------->      pre-miR
----TTTTTTTTTTTTT--------------------------------------------------------------      TFBS

----XXXXXXXXXXXXX--------------------------------------------------------------      V$PAX3_01	10/13(76.92)	0/13(0.00)


>>> 95	hsa-mir-138-2	MI0000455	+	16	55449931	55450014	84	10:32,	57:78,	V$MRF2_01	23/84(27.38)	22/84(26.19)	14/84(16.67)	14/23(60.87)	0/22(0.00)	14/14(100.00)	100.00	0/14(0.00)	0.00

>--------OOOOOOOOOOOOOOOOOOOOOOO------------------------NNNNNNNNNNNNNNNNNNNNNN----->      pre-miR
-----------TTTTTTTTTTTTTT-----------------------------------------------------------      TFBS

-----------YYYYYYYYYYYYYY-----------------------------------------------------------      V$MRF2_01	14/14(100.00)	0/14(0.00)


>>> 96	hsa-mir-140	MI0000456	+	16	68524485	68524584	100	23:44,62:82,	.	V$E4BP4_01,V$HLF_01,V$CREBP1_01	43/100(43.00)	0/100(0.00)	12/100(12.00)	1/43(2.33)	0/0(0.00)	1/12(8.33)	8.33,0.00,0.00	0/12(0.00)	0.00,0.00,0.00

>---------------------OOOOOOOOOOOOOOOOOOOOOO-----------------OOOOOOOOOOOOOOOOOOOOO----------------->      pre-miR
-------------------------------------------TTTTTTTTTTTT---------------------------------------------      TFBS

-------------------------------------------YYYYYYYYYYYY---------------------------------------------      V$E4BP4_01	1/12(8.33)	0/12(0.00)
--------------------------------------------XXXXXXXXXX----------------------------------------------      V$HLF_01	0/10(0.00)	0/10(0.00)
---------------------------------------------XXXXXXXX-----------------------------------------------      V$CREBP1_01	0/8(0.00)	0/8(0.00)


>>> 97	hsa-mir-195	MI0000489	-	17	6861658	6861744	87	15:35,	53:74,	V$ZID_01	21/87(24.14)	22/87(25.29)	13/87(14.94)	7/21(33.33)	0/22(0.00)	7/13(53.85)	53.85	0/13(0.00)	0.00

<------------NNNNNNNNNNNNNNNNNNNNNN-----------------OOOOOOOOOOOOOOOOOOOOO-------------<      pre-miR
------------------------------------------------------------------TTTTTTTTTTTTT--------      TFBS

------------------------------------------------------------------XXXXXXXXXXXXX--------      V$ZID_01	7/13(53.85)	0/13(0.00)


>>> 98	hsa-mir-324	MI0000813	-	17	7067340	7067422	83	16:38,53:72,	.	V$NRSF_01,V$LMO2COM_01	43/83(51.81)	0/83(0.00)	21/83(25.30)	18/43(41.86)	0/0(0.00)	18/21(85.71)	85.71,100.00	0/21(0.00)	0.00,0.00

<----------OOOOOOOOOOOOOOOOOOOO--------------OOOOOOOOOOOOOOOOOOOOOOO--------------<      pre-miR
-------------TTTTTTTTTTTTTTTTTTTTT-------------------------------------------------      TFBS

-------------YYYYYYYYYYYYYYYYYYYYY-------------------------------------------------      V$NRSF_01	18/21(85.71)	0/21(0.00)
---------------XXXXXXXXXXXX--------------------------------------------------------      V$LMO2COM_01	12/12(100.00)	0/12(0.00)


>>> 99	hsa-mir-10a	MI0000266	-	17	44012199	44012308	110	22:44,	63:84,	V$FREAC7_01,V$FREAC2_01	23/110(20.91)	22/110(20.00)	16/110(14.55)	0/23(0.00)	0/22(0.00)	0/16(0.00)	0.00,0.00	0/16(0.00)	0.00,0.00

<-------------------------NNNNNNNNNNNNNNNNNNNNNN------------------OOOOOOOOOOOOOOOOOOOOOOO--------------------<      pre-miR
-----TTTTTTTTTTTTTTTT-----------------------------------------------------------------------------------------      TFBS

-----XXXXXXXXXXXXXXXX-----------------------------------------------------------------------------------------      V$FREAC7_01	0/16(0.00)	0/16(0.00)
-----XXXXXXXXXXXXXXXX-----------------------------------------------------------------------------------------      V$FREAC2_01	0/16(0.00)	0/16(0.00)


>>> 100	hsa-mir-196a-1	MI0000238	-	17	44064851	44064920	70	7:28,	.	V$FAC1_01	22/70(31.43)	0/70(0.00)	14/70(20.00)	14/22(63.64)	0/0(0.00)	14/14(100.00)	100.00	0/14(0.00)	0.00

<-----------------------------------------OOOOOOOOOOOOOOOOOOOOOO-----<      pre-miR
------------------------------------------TTTTTTTTTTTTTT--------------      TFBS

------------------------------------------YYYYYYYYYYYYYY--------------      V$FAC1_01	14/14(100.00)	0/14(0.00)


>>> 101	hsa-mir-142	MI0000458	-	17	53763592	53763678	87	16:36,52:74,	.	V$PAX6_01	44/87(50.57)	0/87(0.00)	21/87(24.14)	12/44(27.27)	0/0(0.00)	12/21(57.14)	57.14	0/21(0.00)	0.00

<------------OOOOOOOOOOOOOOOOOOOOOOO---------------OOOOOOOOOOOOOOOOOOOOO--------------<      pre-miR
----TTTTTTTTTTTTTTTTTTTTT--------------------------------------------------------------      TFBS

----XXXXXXXXXXXXXXXXXXXXX--------------------------------------------------------------      V$PAX6_01	12/21(57.14)	0/21(0.00)


>>> 102	hsa-mir-338	MI0000814	-	17	76714278	76714344	67	6:27,42:63,	.	V$ZID_01	44/67(65.67)	0/67(0.00)	13/67(19.40)	9/44(20.45)	0/0(0.00)	9/13(69.23)	69.23	0/13(0.00)	0.00

<---OOOOOOOOOOOOOOOOOOOOOO--------------OOOOOOOOOOOOOOOOOOOOOO----<      pre-miR
-----------------TTTTTTTTTTTTT-------------------------------------      TFBS

-----------------XXXXXXXXXXXXX-------------------------------------      V$ZID_01	9/13(69.23)	0/13(0.00)


>>> 103	hsa-mir-122	MI0000442	+	18	54269286	54269370	85	15:36,	51:72,	V$PAX3_01	22/85(25.88)	22/85(25.88)	13/85(15.29)	13/22(59.09)	0/22(0.00)	13/13(100.00)	100.00	0/13(0.00)	0.00

>-------------OOOOOOOOOOOOOOOOOOOOOO--------------NNNNNNNNNNNNNNNNNNNNNN------------>      pre-miR
--------------TTTTTTTTTTTTT----------------------------------------------------------      TFBS

--------------YYYYYYYYYYYYY----------------------------------------------------------      V$PAX3_01	13/13(100.00)	0/13(0.00)


>>> 104	hsa-mir-7-3	MI0000265	+	19	4721682	4721791	110	31:53,	.	V$GFI1_01	23/110(20.91)	0/110(0.00)	24/110(21.82)	0/23(0.00)	0/0(0.00)	0/24(0.00)	0.00	0/24(0.00)	0.00

>-----------------------------OOOOOOOOOOOOOOOOOOOOOOO-------------------------------------------------------->      pre-miR
-----------------------------------------------------------------TTTTTTTTTTTTTTTTTTTTTTTT---------------------      TFBS

-----------------------------------------------------------------XXXXXXXXXXXXXXXXXXXXXXXX---------------------      V$GFI1_01	0/24(0.00)	0/24(0.00)


>>> 105	hsa-mir-220b	MI0005529	+	19	6446959	6447045	87	11:31,	.	V$ZID_01	21/87(24.14)	0/87(0.00)	13/87(14.94)	8/21(38.10)	0/0(0.00)	8/13(61.54)	61.54	0/13(0.00)	0.00

>---------OOOOOOOOOOOOOOOOOOOOO------------------------------------------------------->      pre-miR
-----TTTTTTTTTTTTT---------------------------------------------------------------------      TFBS

-----XXXXXXXXXXXXX---------------------------------------------------------------------      V$ZID_01	8/13(61.54)	0/13(0.00)


>>> 106	hsa-mir-769	MI0003834	+	19	51214030	51214147	118	30:51,69:91,	.	V$SEF1_C	45/118(38.14)	0/118(0.00)	19/118(16.10)	17/45(37.78)	0/0(0.00)	17/19(89.47)	89.47	0/19(0.00)	0.00

>----------------------------OOOOOOOOOOOOOOOOOOOOOO-----------------OOOOOOOOOOOOOOOOOOOOOOO-------------------------->      pre-miR
------------------------------------------------------------------TTTTTTTTTTTTTTTTTTT---------------------------------      TFBS

------------------------------------------------------------------XXXXXXXXXXXXXXXXXXX---------------------------------      V$SEF1_C	17/19(89.47)	0/19(0.00)


>>> 107	hsa-mir-125a	MI0000469	+	19	56888319	56888404	86	15:38,53:74,	.	V$PPARG_02,V$MEIS1AHOXA9_01,V$PPARG_03	46/86(53.49)	0/86(0.00)	48/86(55.81)	32/46(69.57)	0/0(0.00)	32/48(66.67)	69.57,100.00,47.06	0/48(0.00)	0.00,0.00,0.00

>-------------OOOOOOOOOOOOOOOOOOOOOOOO--------------OOOOOOOOOOOOOOOOOOOOOO----------->      pre-miR
-------TTTTTTTTTTTTTTTTTTTTTTTTTTTTTTT-----TTTTTTTTTTTTTTTTT--------------------------      TFBS

-------XXXXXXXXXXXXXXXXXXXXXXX--------------------------------------------------------      V$PPARG_02	16/23(69.57)	0/23(0.00)
------------------------YYYYYYYYYYYYYY------------------------------------------------      V$MEIS1AHOXA9_01	14/14(100.00)	0/14(0.00)
-------------------------------------------XXXXXXXXXXXXXXXXX--------------------------      V$PPARG_03	8/17(47.06)	0/17(0.00)


>>> 108	hsa-mir-935	MI0005757	+	19	59177373	59177463	91	56:78,	.	V$NCX_01	23/91(25.27)	0/91(0.00)	10/91(10.99)	10/23(43.48)	0/0(0.00)	10/10(100.00)	100.00	0/10(0.00)	0.00

>------------------------------------------------------OOOOOOOOOOOOOOOOOOOOOOO------------>      pre-miR
-------------------------------------------------------TTTTTTTTTT--------------------------      TFBS

-------------------------------------------------------YYYYYYYYYY--------------------------      V$NCX_01	10/10(100.00)	0/10(0.00)


>>> 109	hsa-mir-103-2	MI0000108	+	20	3846141	3846218	78	48:70,	11:33,	V$ER_Q6	23/78(29.49)	23/78(29.49)	19/78(24.36)	11/23(47.83)	0/23(0.00)	11/19(57.89)	57.89	0/19(0.00)	0.00

>---------NNNNNNNNNNNNNNNNNNNNNNN--------------OOOOOOOOOOOOOOOOOOOOOOO------->      pre-miR
---------------------------------------TTTTTTTTTTTTTTTTTTT--------------------      TFBS

---------------------------------------YYYYYYYYYYYYYYYYYYY--------------------      V$ER_Q6	11/19(57.89)	0/19(0.00)


>>> 110	hsa-mir-103-2-as	MI0007262	-	20	3846149	3846210	62	1:23,	.	V$ER_Q6	23/62(37.10)	0/62(0.00)	19/62(30.65)	11/23(47.83)	0/0(0.00)	11/19(57.89)	57.89	0/19(0.00)	0.00

<--------------------------------------OOOOOOOOOOOOOOOOOOOOOOO      pre-miR
-------------------------------TTTTTTTTTTTTTTTTTTT------------      TFBS

-------------------------------XXXXXXXXXXXXXXXXXXX------------      V$ER_Q6	11/19(57.89)	0/19(0.00)


>>> 111	hsa-mir-296	MI0000747	-	20	56826065	56826144	80	14:34,48:69,	.	V$MAZR_01	43/80(53.75)	0/80(0.00)	13/80(16.25)	13/43(30.23)	0/0(0.00)	13/13(100.00)	100.00	0/13(0.00)	0.00

<----------OOOOOOOOOOOOOOOOOOOOOO-------------OOOOOOOOOOOOOOOOOOOOO------------<      pre-miR
-----------------------------------------------------TTTTTTTTTTTTT--------------      TFBS

-----------------------------------------------------YYYYYYYYYYYYY--------------      V$MAZR_01	13/13(100.00)	0/13(0.00)


>>> 112	hsa-mir-133a-2	MI0000451	+	20	60572564	60572665	102	59:80,	.	V$CDPCR3HD_01	22/102(21.57)	0/102(0.00)	10/102(9.80)	0/22(0.00)	0/0(0.00)	0/10(0.00)	0.00	0/10(0.00)	0.00

>---------------------------------------------------------OOOOOOOOOOOOOOOOOOOOOO--------------------->      pre-miR
----------------------------------------------------------------------------------------TTTTTTTTTT----      TFBS

----------------------------------------------------------------------------------------XXXXXXXXXX----      V$CDPCR3HD_01	0/10(0.00)	0/10(0.00)


>>> 113	hsa-mir-124-3	MI0000445	+	20	61280297	61280383	87	53:72,	15:36,	V$NKX25_02	20/87(22.99)	22/87(25.29)	8/87(9.20)	4/20(20.00)	0/22(0.00)	4/8(50.00)	50.00	0/8(0.00)	0.00

>-------------NNNNNNNNNNNNNNNNNNNNNN----------------OOOOOOOOOOOOOOOOOOOO-------------->      pre-miR
------------------------------------------------TTTTTTTT-------------------------------      TFBS

------------------------------------------------YYYYYYYY-------------------------------      V$NKX25_02	4/8(50.00)	0/8(0.00)


>>> 114	hsa-mir-99a	MI0000101	+	21	16833280	16833360	81	13:34,	50:71,	V$POU3F2_02	22/81(27.16)	22/81(27.16)	10/81(12.35)	1/22(4.55)	0/22(0.00)	1/10(10.00)	10.00	0/10(0.00)	0.00

>-----------OOOOOOOOOOOOOOOOOOOOOO---------------NNNNNNNNNNNNNNNNNNNNNN--------->      pre-miR
---TTTTTTTTTT--------------------------------------------------------------------      TFBS

---YYYYYYYYYY--------------------------------------------------------------------      V$POU3F2_02	1/10(10.00)	0/10(0.00)


>>> 115	hsa-mir-1306	MI0006443	+	22	18453581	18453665	85	55:72,	.	V$CART1_01	18/85(21.18)	0/85(0.00)	18/85(21.18)	9/18(50.00)	0/0(0.00)	9/18(50.00)	50.00	0/18(0.00)	0.00

>-----------------------------------------------------OOOOOOOOOOOOOOOOOO------------>      pre-miR
---------------------------------------------TTTTTTTTTTTTTTTTTT----------------------      TFBS

---------------------------------------------XXXXXXXXXXXXXXXXXX----------------------      V$CART1_01	9/18(50.00)	0/18(0.00)


>>> 116	hsa-mir-301b	MI0005568	+	22	20337270	20337347	78	45:67,	.	V$LUN1_01	23/78(29.49)	0/78(0.00)	17/78(21.79)	9/23(39.13)	0/0(0.00)	9/17(52.94)	52.94	0/17(0.00)	0.00

>-------------------------------------------OOOOOOOOOOOOOOOOOOOOOOO---------->      pre-miR
----------------------------------------------------------TTTTTTTTTTTTTTTTT---      TFBS

----------------------------------------------------------YYYYYYYYYYYYYYYYY---      V$LUN1_01	9/17(52.94)	0/17(0.00)


>>> 117	hsa-mir-658	MI0003682	-	22	36570225	36570324	100	61:85,	.	V$RFX1_02	25/100(25.00)	0/100(0.00)	18/100(18.00)	0/25(0.00)	0/0(0.00)	0/18(0.00)	0.00	0/18(0.00)	0.00

<--------------OOOOOOOOOOOOOOOOOOOOOOOOO-----------------------------------------------------------<      pre-miR
-------------------------------------------------------------------------------TTTTTTTTTTTTTTTTTT---      TFBS

-------------------------------------------------------------------------------YYYYYYYYYYYYYYYYYY---      V$RFX1_02	0/18(0.00)	0/18(0.00)


>>> 118	hsa-let-7b	MI0000063	+	22	44888230	44888312	83	6:27,	60:81,	V$STAT3_01	22/83(26.51)	22/83(26.51)	21/83(25.30)	7/22(31.82)	0/22(0.00)	7/21(33.33)	33.33	0/21(0.00)	0.00

>----OOOOOOOOOOOOOOOOOOOOOO--------------------------------NNNNNNNNNNNNNNNNNNNNNN->      pre-miR
--------------------TTTTTTTTTTTTTTTTTTTTT------------------------------------------      TFBS

--------------------XXXXXXXXXXXXXXXXXXXXX------------------------------------------      V$STAT3_01	7/21(33.33)	0/21(0.00)


Number of miRNAs (hairpin) completely contain TFBS = 0


Number of miRNAs (mature) completely contain TFBS = 2
76,77

Number of miRNAs (minor) completely contain TFBS = 0


Number of union TFBS completely inside mature miRNA = 17
1,10,12,19,24,31,37,55,62,68,72,92,95,100,103,108,111

Number of individual TFBS completely inside mature miRNA = 25
1_V$OCT1_03,10_V$BRN2_01,12_V$AP4_Q6,19_V$POU3F2_01,24_V$SOX5_01,27_V$E2F_01,31_V$ZID_01,37_V$BRN2_01,55_V$AREB6_03,62_V$MEIS1BHOXA9_02,62_V$MEIS1AHOXA9_01,68_V$ARNT_01,72_V$OCT1_03,78_V$MYCMAX_03,78_V$ARNT_02,78_V$NMYC_01,78_V$MYCMAX_02,92_V$LMO2COM_02,95_V$MRF2_01,98_V$LMO2COM_01,100_V$FAC1_01,103_V$PAX3_01,107_V$MEIS1AHOXA9_01,108_V$NCX_01,111_V$MAZR_01

Number of union TFBS completely inside minor miRNA = 5
45,61,69,93,94

Number of individual TFBS completely inside minor miRNA = 9
4_V$FOXO4_02,4_V$FOXO1_02,8_V$IRF2_01,25_V$IRF2_01,44_V$FOXO1_02,45_V$SRF_01,61_V$MSX1_01,69_V$CHX10_01,93_V$IRF2_01
